# Supplementary material for: A de novo silencer causes elimination of MITF-M expression and profound hearing loss in pigs
Source: BMC Biol. 2016 Jun 27;14:52. doi: 10.1186/s12915-016-0273-2 (PMC4922063; doi:10.1186/s12915-016-0273-2)
Supplement: Additional file 3: Table S5. — SNPs detected by re-sequencing in the associated region of Rongchang pigs. Table S6. SNPs co-segregated with hearing loss phenotype in three MITF r/r pigs and three MITF R/R Rongchang pigs. Table S7. SNPs uniquely detected in Rongchang pigs, and homozygous in MITF r/r . (XLSX 465 kb) [file 12915_2016_273_MOESM3_ESM.xlsx]

## Sheet: Supplementary Table 5
Chromosome	Position	Reference allele	Genotype of 1147 (MITFR/R or MITFR/r)	Genotype of 1633 (MITFR/R or MITFR/r)	Genotype of 1151 (MITFR/R or MITFR/r)	Genotype of 1130 (MITFr/r)	Genotype of 1160 (MITFr/r)	Genotype of 1815 (MITFr/r)
13	56170843	C	M	A	A	C	C	C
13	56171567	T	C	C	C	C	C	C
13	56171681	G	A	A	A	G	G	G
13	56171814	T	C	C	C	C	C	C
13	56171909	G	A	A	-	G	G	G
13	56172136	T	T	T	T	A	A	A
13	56172559	G	C	C	C	C	C	C
13	56172573	T	T	T	T	C	C	C
13	56173138	G	A	A	A	A	A	A
13	56173466	A	G	G	G	G	G	G
13	56174011	C	G	G	G	G	G	G
13	56174209	C	T	T	T	T	T	T
13	56174879	G	A	A	R	G	G	G
13	56174891	G	A	A	-	A	A	A
13	56174892	C	A	A	-	A	A	A
13	56174950	A	G	G	G	G	G	G
13	56174959	G	A	A	A	A	A	A
13	56175017	G	C	C	C	C	C	C
13	56175216	T	C	C	C	C	C	C
13	56175223	G	A	A	A	A	A	A
13	56175467	T	C	C	C	-	C	C
13	56176069	C	A	A	A	A	A	A
13	56176098	A	T	T	T	T	T	-
13	56176200	G	G	G	G	-	-	T
13	56176257	C	A	A	A	A	A	A
13	56176528	C	T	T	T	T	T	T
13	56176957	G	C	C	C	G	G	G
13	56177318	A	A	A	A	-	-	G
13	56177742	T	-	G	G	-	-	-
13	56178194	C	C	C	C	T	-	-
13	56178202	A	G	G	G	A	A	A
13	56178268	G	A	A	A	G	G	G
13	56179200	C	T	T	T	T	T	T
13	56179249	G	A	-	A	G	G	G
13	56179344	A	T	-	-	-	-	-
13	56179361	C	A	A	A	-	-	-
13	56179423	C	A	A	A	A	A	A
13	56179725	C	T	T	T	C	C	C
13	56179798	T	T	T	T	Y	-	-
13	56179800	T	T	T	-	Y	-	-
13	56179811	C	C	C	-	M	-	M
13	56179815	A	A	A	-	R	-	-
13	56179928	C	A	A	A	-	-	A
13	56180570	A	A	A	A	G	G	G
13	56180656	G	-	-	-	G	G	G
13	56181016	A	R	R	-	A	A	A
13	56181068	C	-	-	T	C	C	C
13	56181211	C	G	G	G	C	C	C
13	56181296	A	G	G	G	A	A	A
13	56182357	G	A	A	A	G	G	G
13	56183169	G	G	G	G	S	S	S
13	56183251	G	C	C	C	G	G	G
13	56183282	G	T	T	T	G	G	G
13	56183316	G	-	C	S	-	G	G
13	56183357	A	R	G	R	A	A	A
13	56183460	G	-	A	-	G	G	G
13	56183567	T	-	C	C	T	T	T
13	56183601	G	S	C	-	G	G	G
13	56183632	G	-	A	R	G	G	G
13	56183644	T	G	G	-	T	T	T
13	56183682	A	G	G	R	A	A	A
13	56183724	A	T	T	T	A	A	A
13	56184000	G	G	G	G	A	A	A
13	56184002	T	C	C	Y	T	T	T
13	56184050	T	C	C	C	T	T	T
13	56184187	C	A	M	A	C	C	C
13	56184239	G	A	R	A	G	G	G
13	56184362	T	A	A	A	T	T	T
13	56184453	G	T	K	T	G	G	-
13	56184468	A	G	R	G	A	A	A
13	56184518	C	A	M	A	C	C	C
13	56184595	G	-	R	-	G	G	G
13	56184938	G	-	A	-	G	G	G
13	56184946	G	-	A	-	G	G	G
13	56184989	A	A	A	-	A	A	A
13	56185226	G	-	C	C	G	G	G
13	56185293	T	C	C	-	T	T	T
13	56185328	G	G	G	-	G	G	G
13	56185381	A	R	-	-	A	A	A
13	56185625	T	A	A	A	T	T	T
13	56185714	G	-	A	A	G	G	G
13	56185751	G	A	A	A	G	G	G
13	56185780	G	A	A	A	G	G	G
13	56185845	C	S	G	G	C	C	C
13	56185855	C	Y	T	T	C	C	C
13	56185903	C	-	T	T	C	C	C
13	56186137	G	-	R	-	G	-	G
13	56186159	T	T	-	T	T	T	T
13	56186199	G	G	G	G	T	-	T
13	56186398	T	-	K	K	T	T	T
13	56186408	C	T	-	T	C	C	C
13	56186461	A	G	G	G	A	A	A
13	56186743	T	C	C	C	T	T	T
13	56186905	T	C	C	C	T	T	T
13	56186953	G	C	C	C	G	G	G
13	56186997	A	G	G	G	A	A	A
13	56187110	T	C	-	-	T	T	T
13	56187473	C	T	T	T	C	C	C
13	56187514	G	A	A	A	G	G	G
13	56187603	A	G	-	-	A	A	A
13	56187613	T	C	C	C	C	C	C
13	56188457	A	G	G	G	A	A	A
13	56189034	A	C	C	C	A	A	A
13	56189634	A	R	G	-	A	A	A
13	56189701	G	G	G	G	S	C	S
13	56189703	A	C	C	C	A	A	A
13	56189786	G	G	G	G	-	G	G
13	56189888	C	-	C	C	C	-	C
13	56189964	T	T	T	T	T	-	T
13	56189985	A	R	R	R	A	A	A
13	56190000	C	C	C	C	-	M	A
13	56190058	G	K	-	-	G	G	G
13	56190301	C	-	T	T	C	C	C
13	56190537	G	G	G	G	-	T	T
13	56191596	G	C	C	C	C	C	C
13	56192976	T	T	T	T	A	A	A
13	56194019	G	-	G	G	G	G	G
13	56194057	G	G	-	G	G	G	G
13	56194475	C	T	T	T	C	C	C
13	56194810	C	-	C	C	C	C	C
13	56195228	G	G	G	G	R	A	-
13	56195431	A	G	G	G	R	A	A
13	56195497	A	G	G	G	G	G	G
13	56196430	T	T	T	T	T	T	Y
13	56196445	C	Y	Y	Y	C	-	C
13	56196499	G	G	G	G	R	R	R
13	56196518	G	G	A	R	G	G	G
13	56197199	A	A	A	A	R	-	G
13	56197452	T	T	T	T	C	-	C
13	56197544	C	Y	T	T	C	-	C
13	56197628	C	-	C	C	C	-	C
13	56197824	C	G	G	G	G	G	G
13	56198169	A	G	G	-	A	A	A
13	56198994	T	T	T	T	-	C	C
13	56199253	A	G	G	G	A	A	A
13	56199305	T	C	C	C	C	C	C
13	56199463	T	C	C	C	C	C	C
13	56199691	A	C	C	C	A	A	A
13	56199841	T	T	T	T	C	C	C
13	56199848	G	G	G	G	R	R	A
13	56200368	C	T	T	T	C	C	C
13	56200681	C	T	T	T	C	C	C
13	56201047	T	G	G	G	G	G	G
13	56201233	T	G	G	G	G	G	G
13	56201320	A	G	G	G	G	G	G
13	56201602	T	C	C	Y	C	C	C
13	56201702	T	C	C	C	C	C	C
13	56202371	G	A	A	A	A	A	-
13	56204326	T	C	C	C	-	C	C
13	56204360	C	T	T	-	-	T	T
13	56204376	G	A	-	-	-	A	A
13	56204455	A	A	-	A	-	A	A
13	56205169	G	G	-	-	G	G	G
13	56205373	G	G	G	G	G	G	-
13	56206101	T	C	C	C	C	C	C
13	56206430	A	G	G	G	G	G	G
13	56207411	G	T	T	T	T	T	T
13	56207466	T	C	C	C	C	C	C
13	56207471	G	C	C	C	C	C	C
13	56207997	G	T	T	T	T	T	T
13	56208004	C	T	T	T	T	T	T
13	56208338	G	A	A	A	A	A	A
13	56208394	C	T	T	T	T	T	T
13	56208655	A	C	C	C	-	C	C
13	56208893	C	G	G	G	G	G	G
13	56208910	T	C	C	C	C	C	C
13	56208976	A	C	C	C	-	C	C
13	56209171	C	T	T	T	T	T	T
13	56210113	C	G	G	G	-	G	-
13	56210153	G	G	G	G	G	G	-
13	56210278	C	C	C	C	G	G	G
13	56210404	A	A	A	A	G	G	G
13	56210428	T	T	T	T	W	W	A
13	56210747	A	A	A	A	C	M	-
13	56210916	A	G	G	G	G	G	G
13	56210999	A	G	G	G	G	G	G
13	56211291	T	C	C	C	C	C	C
13	56211316	G	G	G	G	A	A	A
13	56211409	C	C	C	C	A	A	A
13	56211455	G	-	K	K	G	G	G
13	56211555	C	C	C	C	A	A	A
13	56211933	C	T	T	T	C	C	C
13	56212356	G	A	A	A	G	G	G
13	56213014	C	-	T	T	T	T	T
13	56213057	A	G	R	G	G	G	G
13	56213574	C	Y	Y	C	C	C	C
13	56213578	C	C	C	C	Y	Y	Y
13	56214515	G	A	A	A	G	G	G
13	56214525	C	C	C	C	T	T	T
13	56215169	A	T	-	T	A	A	A
13	56216388	C	T	T	T	T	T	T
13	56216849	C	T	T	T	C	C	C
13	56217013	G	T	T	T	T	T	T
13	56217593	T	C	C	C	T	T	T
13	56217596	T	C	C	C	T	T	T
13	56217604	A	C	C	C	A	A	A
13	56218115	C	C	C	C	Y	T	Y
13	56218539	G	G	G	G	A	A	A
13	56219076	A	T	T	T	T	T	T
13	56219152	A	G	G	G	-	-	G
13	56219220	G	A	A	A	A	A	A
13	56219261	G	G	G	G	C	-	C
13	56219553	A	G	G	G	G	G	G
13	56219622	C	A	A	A	A	A	A
13	56219873	G	T	T	T	T	T	T
13	56220639	C	C	C	C	T	T	T
13	56220655	C	C	C	C	Y	T	T
13	56221432	T	T	T	T	-	T	T
13	56223427	T	T	T	T	-	C	C
13	56223542	T	C	C	C	C	C	C
13	56224943	G	G	G	G	A	A	A
13	56225078	C	T	Y	Y	C	C	C
13	56225222	A	A	A	A	G	G	G
13	56226138	G	G	-	G	G	G	G
13	56226232	G	G	G	-	G	G	G
13	56226962	G	T	T	-	G	G	G
13	56228324	T	C	C	C	T	T	T
13	56229214	G	A	A	A	G	G	G
13	56229376	G	A	A	A	G	G	G
13	56229560	G	-	G	G	G	G	G
13	56229723	G	-	S	C	G	G	G
13	56230585	G	T	T	T	G	G	G
13	56231730	T	T	-	T	T	T	T
13	56231828	G	C	C	C	-	-	-
13	56231864	T	-	-	-	-	C	-
13	56231901	C	T	T	T	T	T	T
13	56232275	G	A	A	A	G	G	G
13	56233038	C	T	T	-	C	C	C
13	56233060	G	G	G	-	G	G	G
13	56234410	T	C	C	C	T	T	T
13	56234416	A	T	T	T	A	A	A
13	56234494	G	A	A	R	G	G	G
13	56234524	T	A	A	W	T	T	T
13	56234665	G	T	T	T	G	G	G
13	56234788	A	G	G	G	A	A	A
13	56235363	C	-	-	C	-	C	C
13	56235460	T	-	T	T	T	T	T
13	56235475	C	-	A	M	C	C	C
13	56236492	A	A	A	A	G	G	G
13	56236693	C	C	-	C	C	C	C
13	56236893	A	G	G	G	G	G	G
13	56236910	G	A	A	A	G	G	G
13	56237212	C	C	C	C	A	A	A
13	56238160	G	A	A	A	G	G	G
13	56238176	C	T	T	T	T	T	T
13	56238180	C	C	C	C	T	T	T
13	56239685	C	C	C	C	C	M	C
13	56239708	C	S	C	C	S	S	C
13	56241148	T	-	T	T	G	G	G
13	56241176	A	-	-	A	-	-	A
13	56241322	A	C	-	C	A	A	A
13	56241374	A	C	C	C	A	A	A
13	56241427	G	A	A	A	A	A	A
13	56241490	C	T	T	T	T	T	T
13	56242013	G	A	A	-	G	G	G
13	56242016	T	C	C	-	T	T	T
13	56242035	C	C	C	-	C	C	C
13	56242486	C	C	C	C	C	-	C
13	56242726	G	G	G	G	A	A	A
13	56243527	A	A	A	A	W	T	T
13	56244384	A	A	A	A	G	G	G
13	56246139	G	A	A	A	G	G	G
13	56246498	C	T	T	T	T	T	T
13	56246538	A	G	G	G	G	G	G
13	56246612	C	C	C	C	-	C	C
13	56246616	G	T	T	T	-	T	T
13	56246640	A	C	C	C	C	C	C
13	56246739	C	A	A	A	-	A	A
13	56246863	C	-	T	T	-	T	-
13	56246869	G	-	A	-	-	A	-
13	56246888	G	-	T	-	-	T	-
13	56246892	C	-	T	-	-	T	-
13	56246895	A	A	A	A	-	A	-
13	56246962	G	G	G	-	G	G	G
13	56247167	C	G	G	G	G	G	G
13	56247760	G	A	A	A	G	G	G
13	56247846	T	C	C	C	C	C	C
13	56247979	C	T	T	T	T	T	T
13	56248173	C	A	A	A	A	A	A
13	56249356	C	T	T	T	C	C	C
13	56250343	T	T	T	T	G	G	G
13	56250835	A	G	G	G	G	G	G
13	56251316	A	G	G	G	A	A	A
13	56251329	T	C	C	C	T	T	T
13	56251843	C	C	C	C	T	T	T
13	56252047	T	T	T	T	C	C	-
13	56252672	G	-	-	-	G	G	G
13	56252765	A	G	G	G	A	A	A
13	56252879	A	G	G	G	A	A	A
13	56252920	A	G	G	G	G	G	G
13	56253015	T	C	C	C	T	T	T
13	56253542	A	A	A	A	T	T	T
13	56253779	G	C	C	C	C	C	C
13	56254259	G	-	A	-	G	-	G
13	56254298	A	A	A	A	G	-	G
13	56254402	C	G	G	G	C	C	C
13	56254423	G	A	A	A	G	-	G
13	56254467	C	T	-	T	C	C	C
13	56254506	T	C	-	C	T	T	T
13	56255130	G	T	-	T	G	G	G
13	56255942	G	A	A	A	G	G	-
13	56256127	T	C	C	C	T	-	T
13	56256561	A	A	A	A	G	G	G
13	56256812	A	G	G	G	G	G	G
13	56256817	A	A	A	A	G	G	G
13	56257222	T	T	T	T	C	C	C
13	56257227	G	G	G	G	A	A	-
13	56257283	T	T	T	T	G	G	G
13	56257332	A	A	A	A	G	G	G
13	56257377	T	T	T	T	-	C	Y
13	56257504	T	C	C	C	C	C	C
13	56257725	A	A	A	A	T	T	T
13	56257769	G	G	G	G	T	T	T
13	56257861	C	T	T	T	C	C	C
13	56257975	C	T	T	T	C	C	C
13	56258015	T	C	C	C	C	C	C
13	56258022	C	T	T	T	C	C	C
13	56258078	C	C	C	C	T	T	T
13	56258114	T	C	C	C	C	C	C
13	56258193	G	T	T	T	T	T	T
13	56258211	T	G	G	G	G	G	G
13	56258570	G	G	G	G	-	-	T
13	56258737	C	C	C	C	-	Y	T
13	56258786	C	T	T	T	C	C	C
13	56258876	A	G	G	G	G	G	G
13	56258924	G	G	G	G	R	-	A
13	56258939	A	G	G	G	-	G	G
13	56258943	G	G	G	G	-	S	C
13	56258990	A	G	G	G	G	G	G
13	56259060	G	G	G	G	A	A	A
13	56259246	G	C	C	C	G	G	G
13	56259356	A	A	A	A	-	G	G
13	56259389	A	-	C	C	A	A	A
13	56259613	A	G	G	G	-	A	A
13	56259945	T	C	C	C	C	C	C
13	56260002	C	A	A	A	C	C	C
13	56260247	G	A	A	A	A	A	A
13	56260301	C	C	C	-	Y	-	T
13	56260369	A	G	G	G	G	G	G
13	56260401	G	A	-	-	G	G	G
13	56260574	T	T	T	T	-	C	C
13	56260677	C	T	T	T	C	C	C
13	56260707	G	T	T	T	-	-	-
13	56260754	C	C	C	C	Y	Y	T
13	56260773	G	G	G	G	K	T	T
13	56260823	G	A	A	A	-	G	G
13	56260836	C	T	T	T	-	C	C
13	56261055	A	G	G	G	A	A	A
13	56261141	A	G	G	G	G	G	G
13	56261753	T	-	-	-	G	G	G
13	56261801	C	T	T	-	C	C	C
13	56261898	T	C	C	-	C	C	C
13	56262088	C	-	-	T	C	C	C
13	56262113	T	C	C	C	T	T	T
13	56262910	G	R	A	A	G	G	G
13	56262991	A	G	G	G	A	A	A
13	56262998	T	G	G	G	G	G	G
13	56263102	A	T	T	T	T	T	T
13	56263156	A	A	A	A	R	G	G
13	56264447	A	G	G	G	G	G	G
13	56264964	T	C	C	C	C	C	C
13	56265516	T	-	-	G	-	-	-
13	56265698	T	C	C	C	C	C	C
13	56265849	A	G	G	G	G	G	G
13	56266244	T	Y	-	Y	T	T	T
13	56266325	T	C	C	C	T	T	T
13	56266442	T	T	T	T	-	-	C
13	56266453	T	C	C	C	T	T	T
13	56266455	T	G	G	G	-	G	G
13	56266525	A	G	G	G	A	A	A
13	56266530	A	A	A	A	G	G	G
13	56266669	C	C	C	C	M	M	A
13	56266747	G	G	G	G	G	G	-
13	56266748	T	T	T	T	T	-	-
13	56266780	T	C	C	C	-	-	-
13	56266804	C	-	G	G	C	C	C
13	56266807	T	-	C	Y	Y	Y	C
13	56266813	T	-	C	C	C	Y	Y
13	56266820	A	R	G	R	R	R	R
13	56266962	A	T	T	-	-	-	-
13	56267271	T	G	G	G	T	T	T
13	56267502	G	T	T	T	G	G	G
13	56267793	T	T	T	T	W	A	A
13	56267900	C	C	C	C	T	T	T
13	56267911	A	A	A	A	G	G	G
13	56267947	C	A	A	A	C	C	C
13	56268000	A	G	G	G	A	A	A
13	56268044	A	A	A	A	G	-	G
13	56268141	A	-	-	-	G	G	G
13	56268143	G	-	-	-	G	G	G
13	56268175	C	T	T	T	C	C	C
13	56268200	G	C	C	C	G	G	G
13	56268225	C	T	T	T	C	-	C
13	56268226	A	G	G	G	A	-	A
13	56268238	T	A	A	A	T	T	T
13	56268254	C	C	C	C	G	-	G
13	56268285	G	A	A	R	G	G	G
13	56268441	C	T	T	T	C	C	C
13	56268481	A	G	G	G	A	A	A
13	56268563	G	A	A	A	A	A	A
13	56268726	A	C	C	C	-	-	-
13	56268796	A	G	G	G	A	A	A
13	56268842	C	T	T	T	C	C	C
13	56268855	T	A	A	A	T	T	T
13	56268896	A	G	-	-	A	A	A
13	56268936	C	T	-	T	C	C	C
13	56269022	G	R	A	A	G	G	G
13	56269109	A	T	T	-	A	A	A
13	56269480	T	T	T	T	C	-	C
13	56269905	T	C	C	C	T	T	T
13	56270423	T	-	-	-	W	-	-
13	56270872	T	C	C	C	T	T	T
13	56271179	T	C	C	C	C	C	C
13	56271661	C	C	C	C	T	Y	T
13	56271677	G	A	A	A	A	A	A
13	56271696	G	A	A	A	G	G	G
13	56271909	G	G	G	G	-	A	-
13	56271990	T	C	C	C	C	C	C
13	56272600	G	A	-	-	G	G	G
13	56272614	C	G	G	-	C	C	C
13	56272775	C	C	C	C	T	T	T
13	56273235	T	T	T	T	C	C	C
13	56273837	A	G	G	G	G	G	G
13	56274196	G	A	A	A	G	G	G
13	56274208	C	C	C	C	-	T	-
13	56274381	C	C	C	C	Y	T	Y
13	56274465	T	A	A	A	A	A	A
13	56274729	C	C	C	C	T	T	Y
13	56274732	G	A	A	A	G	G	G
13	56274934	G	A	A	A	G	G	G
13	56275034	A	G	G	G	A	A	A
13	56275244	T	T	T	T	C	Y	C
13	56275551	G	A	A	A	G	G	G
13	56275558	C	C	C	C	T	T	T
13	56275911	A	-	G	G	A	-	A
13	56275921	G	-	-	A	G	G	G
13	56276063	A	G	G	G	A	A	A
13	56277422	G	G	G	G	-	A	A
13	56277576	G	A	A	A	-	A	A
13	56277647	T	C	C	C	C	C	C
13	56277771	A	R	R	R	-	-	-
13	56277772	C	Y	Y	Y	-	-	-
13	56278131	A	G	R	R	A	A	A
13	56278524	G	G	G	G	T	T	T
13	56278672	G	C	C	C	G	G	G
13	56279491	A	A	A	A	T	-	T
13	56279513	T	C	C	C	C	C	C
13	56279571	T	A	A	-	A	A	A
13	56279586	T	A	A	W	-	-	-
13	56279758	G	C	C	C	C	C	C
13	56279772	C	C	C	C	-	T	T
13	56279965	C	C	C	C	T	T	T
13	56280572	A	A	A	A	C	C	C
13	56280740	C	C	C	C	T	T	T
13	56280841	A	C	C	C	A	A	A
13	56280899	C	T	T	T	C	C	C
13	56281078	G	A	A	A	G	G	G
13	56281615	T	T	T	T	C	C	C
13	56282163	G	A	A	A	A	A	A
13	56282252	G	G	G	G	A	A	A
13	56282564	A	-	T	T	A	A	A
13	56282576	A	A	A	A	G	G	G
13	56282716	C	T	T	T	C	C	C
13	56283038	G	R	A	A	G	G	G
13	56283363	A	G	G	G	A	A	A
13	56283560	T	C	C	C	T	T	T
13	56283592	G	A	A	A	G	G	G
13	56283613	T	-	C	C	T	T	T
13	56283678	G	A	A	A	G	-	G
13	56283754	C	T	T	T	C	C	C
13	56283888	C	T	T	T	T	T	-
13	56284076	A	G	G	G	A	A	A
13	56284185	C	T	Y	-	C	C	C
13	56284190	T	C	Y	-	T	T	T
13	56284380	T	C	C	C	C	C	C
13	56284463	G	A	A	-	G	G	G
13	56284565	A	G	G	G	G	G	-
13	56284723	G	A	A	-	G	G	G
13	56285033	T	C	C	-	T	T	T
13	56285234	G	A	A	A	G	G	G
13	56285294	C	T	T	T	C	C	C
13	56285425	G	A	A	A	G	G	G
13	56285556	T	C	C	C	T	T	T
13	56285700	T	-	K	-	T	T	T
13	56285704	G	-	R	-	G	G	G
13	56285733	C	Y	-	-	C	C	C
13	56285773	A	G	G	-	A	A	A
13	56285917	G	A	A	-	G	G	G
13	56285952	T	C	C	Y	T	T	T
13	56286005	A	T	T	T	A	A	A
13	56286039	C	A	A	A	C	C	C
13	56286098	T	C	C	C	T	T	T
13	56286155	G	R	-	-	G	G	G
13	56286161	C	Y	Y	Y	C	C	C
13	56286179	C	-	-	-	C	C	C
13	56286270	A	G	G	G	A	A	A
13	56286477	C	T	T	T	C	C	C
13	56286500	A	G	R	-	A	A	A
13	56286532	C	C	Y	C	C	C	C
13	56286545	A	G	R	G	A	A	A
13	56286607	T	C	Y	Y	T	T	T
13	56286608	G	A	R	R	G	G	G
13	56286618	A	G	G	G	A	A	A
13	56286893	C	G	G	G	C	C	C
13	56287544	T	-	A	-	T	T	T
13	56287557	T	C	C	C	T	T	T
13	56287566	G	-	C	C	G	G	G
13	56287570	C	-	T	T	C	C	C
13	56287579	T	-	G	G	T	T	T
13	56287636	C	Y	T	T	C	C	C
13	56287874	A	G	G	G	A	A	A
13	56287956	G	A	A	-	-	G	G
13	56287964	G	C	C	C	G	G	G
13	56288084	T	C	C	C	T	T	T
13	56288126	C	T	T	T	-	C	C
13	56288255	G	A	A	-	G	G	G
13	56288327	T	G	G	G	T	T	T
13	56288554	T	C	C	C	T	T	T
13	56288666	G	A	A	A	G	G	G
13	56288725	A	T	T	T	-	A	A
13	56288767	G	-	A	R	G	G	G
13	56288826	A	T	T	T	-	A	A
13	56289038	G	R	A	A	G	G	G
13	56289063	G	A	A	A	-	-	-
13	56289602	T	G	G	-	T	T	T
13	56289617	G	A	A	A	G	G	G
13	56289648	C	T	T	T	C	C	C
13	56289732	C	T	T	-	C	C	C
13	56289807	C	Y	-	-	C	C	C
13	56289899	A	-	-	-	T	T	T
13	56290008	C	-	-	-	A	A	-
13	56290362	T	-	-	-	C	-	-
13	56290384	A	G	-	-	G	G	G
13	56290423	A	-	-	-	A	A	A
13	56290432	G	-	-	-	G	G	G
13	56290453	T	-	-	-	C	C	C
13	56290488	T	-	G	G	G	G	G
13	56290498	C	T	T	T	C	C	C
13	56290527	G	A	A	A	A	A	A
13	56290692	C	T	T	T	C	C	C
13	56290749	A	G	G	G	-	-	A
13	56290784	C	T	T	T	Y	C	C
13	56290795	C	T	T	T	-	C	C
13	56290829	C	T	T	T	C	C	C
13	56290931	A	G	G	G	A	A	A
13	56291119	G	A	A	A	G	G	G
13	56292654	C	T	T	-	-	T	Y
13	56293342	G	-	A	A	A	A	A
13	56293398	C	-	A	A	C	C	C
13	56293633	T	C	C	C	C	C	C
13	56293746	C	T	T	T	T	T	T
13	56294039	C	T	T	T	-	T	-
13	56294067	A	G	G	G	G	G	G
13	56294250	A	G	G	G	A	A	A
13	56294627	C	-	T	T	T	T	T
13	56294787	T	C	C	C	C	C	C
13	56295654	A	A	A	A	-	R	G
13	56296692	G	G	G	G	G	-	G
13	56296736	T	C	C	C	C	-	C
13	56296855	T	T	-	T	T	T	T
13	56296862	G	G	-	G	G	G	G
13	56296973	C	C	C	C	C	-	C
13	56297152	G	-	G	G	G	G	-
13	56297187	T	-	T	T	T	T	T
13	56297276	A	A	A	A	A	-	A
13	56297910	C	T	T	-	C	C	C
13	56298250	T	-	T	T	T	T	T
13	56298282	A	G	G	G	G	G	G
13	56298660	C	C	C	-	C	C	C
13	56299087	T	T	T	T	C	-	C
13	56299356	T	C	C	C	C	C	C
13	56299932	G	A	A	A	A	A	A
13	56299996	T	T	T	T	A	A	A
13	56299997	T	T	T	T	G	G	G
13	56300153	T	G	G	G	G	G	G
13	56300561	T	T	T	T	-	T	T
13	56301565	C	-	C	C	C	C	C
13	56302232	T	C	C	C	T	T	-
13	56302333	A	C	-	C	A	-	A
13	56302534	T	A	A	A	A	A	A
13	56302571	C	T	Y	T	C	-	C
13	56302723	C	T	T	T	T	T	T
13	56302944	C	T	T	T	C	C	C
13	56302945	G	G	G	G	G	-	G
13	56303196	G	G	G	-	A	A	A
13	56303210	C	C	C	-	C	C	C
13	56303219	C	C	C	-	C	C	C
13	56303657	C	C	C	C	A	M	A
13	56303789	G	G	G	G	S	C	C
13	56303960	A	A	A	A	G	G	G
13	56304130	G	C	C	C	G	G	G
13	56304344	G	C	C	C	C	C	C
13	56304358	T	C	C	C	C	C	C
13	56304419	A	A	A	A	G	R	-
13	56305071	C	C	C	-	C	C	C
13	56305341	C	C	C	C	T	T	T
13	56305405	G	A	A	A	A	A	A
13	56306039	C	T	T	T	C	C	C
13	56306052	G	A	A	A	G	G	G
13	56306475	C	A	A	A	C	C	C
13	56306908	C	T	-	T	C	C	C
13	56308908	T	T	T	T	-	T	T
13	56309385	C	C	C	C	C	-	C
13	56309399	A	A	A	A	A	-	A
13	56309776	T	-	C	C	T	T	T
13	56310103	T	G	G	G	T	T	T
13	56311051	T	C	C	C	T	T	T
13	56311444	C	C	C	C	T	T	T
13	56311551	A	G	G	G	G	G	G
13	56311656	C	A	A	-	C	C	C
13	56311774	C	C	-	C	C	C	C
13	56314685	G	A	A	A	G	G	G
13	56314929	T	C	C	C	T	T	T
13	56315174	A	G	G	G	A	A	A
13	56315759	A	G	G	G	A	A	A
13	56315853	T	C	C	C	-	T	T
13	56315962	T	C	C	C	T	T	T
13	56316126	A	G	G	G	A	A	A
13	56316246	G	G	G	G	A	R	A
13	56316508	A	G	G	G	A	A	A
13	56317407	C	C	C	C	C	C	-
13	56317515	A	G	G	G	A	A	A
13	56318152	C	C	C	C	C	-	C
13	56318351	G	A	A	A	G	G	G
13	56318554	A	A	A	A	R	R	G
13	56320300	A	C	C	C	C	C	C
13	56320307	G	C	C	C	C	C	C
13	56320574	G	A	A	A	A	-	A
13	56320707	T	T	T	T	Y	-	C
13	56320750	C	C	C	C	Y	T	T
13	56321195	C	T	T	T	T	T	T
13	56321398	T	-	C	-	-	C	C
13	56321501	T	T	T	T	-	G	G
13	56321558	T	T	T	T	K	G	G
13	56321981	G	G	G	G	R	A	-
13	56322219	G	A	A	A	A	A	A
13	56322927	G	A	A	A	A	A	A
13	56323306	G	C	C	C	C	C	C
13	56323741	G	A	-	A	G	G	G
13	56327296	T	C	C	C	C	C	C
13	56327937	G	G	G	G	-	G	G
13	56328260	A	A	A	A	A	A	-
13	56330170	T	-	-	-	T	T	T
13	56330674	C	G	G	G	C	C	C
13	56330681	G	A	-	A	G	G	G
13	56330723	A	G	G	G	A	A	A
13	56330774	C	G	G	G	C	C	C
13	56331126	A	G	G	G	A	A	A
13	56331350	A	A	A	A	C	C	C
13	56331444	T	T	T	T	A	A	A
13	56331931	G	C	C	C	-	-	-
13	56332616	A	G	G	G	A	A	A
13	56332693	T	C	C	C	T	T	T
13	56332752	T	-	-	-	T	T	T
13	56333313	C	G	G	G	C	C	C
13	56333729	A	C	C	C	C	C	C
13	56334147	C	C	C	C	G	-	-
13	56334153	C	T	T	T	C	C	C
13	56334343	C	C	C	C	-	G	G
13	56334368	T	G	G	G	T	T	T
13	56334454	G	A	A	A	G	G	G
13	56334473	T	C	C	C	C	C	C
13	56335033	C	C	C	C	T	T	T
13	56335174	A	A	A	A	-	G	-
13	56338922	T	T	T	T	-	-	-
13	56338924	G	G	G	G	-	-	-
13	56339323	T	T	T	T	Y	C	C
13	56339693	C	C	C	C	T	T	T
13	56339775	T	T	T	T	-	A	A
13	56340102	T	T	T	T	C	C	C
13	56340438	G	A	A	A	G	G	G
13	56340711	T	T	-	T	T	T	T
13	56340714	C	C	-	C	C	C	C
13	56341304	G	G	G	G	A	-	R
13	56342917	C	C	C	C	M	A	A
13	56344328	G	G	G	G	-	A	A
13	56344511	C	-	C	C	C	C	C
13	56346669	A	A	A	A	-	A	A
13	56347172	T	T	T	T	-	C	-
13	56348657	C	C	C	C	-	-	-
13	56348661	T	T	T	T	-	-	-
13	56348677	C	C	C	C	G	G	G
13	56348814	T	T	T	T	C	C	C
13	56349045	G	G	G	G	A	A	A
13	56349087	C	C	C	C	-	C	C
13	56349524	A	A	A	A	T	T	T
13	56349540	T	T	T	T	C	C	C
13	56350246	A	A	A	A	T	-	W
13	56350358	T	T	T	T	W	A	A
13	56350665	A	A	A	A	T	T	T
13	56350826	T	T	T	T	C	C	C
13	56351022	T	T	T	T	C	C	C
13	56351117	C	C	C	C	-	T	T
13	56351232	T	T	T	T	-	C	C
13	56351273	A	A	A	A	G	G	G
13	56351831	T	T	T	T	C	C	C
13	56352131	T	T	T	T	C	C	C
13	56352236	T	T	T	T	C	C	C
13	56352358	G	G	G	G	-	C	C
13	56352924	G	G	G	G	A	A	A
13	56352975	G	G	G	G	C	C	C
13	56353040	T	T	T	T	C	C	C
13	56353116	A	A	A	A	-	G	G
13	56353138	T	T	T	T	Y	C	C
13	56353205	A	A	A	A	G	G	-
13	56353299	G	G	G	G	-	A	A
13	56353341	A	A	A	A	R	G	G
13	56353963	G	G	G	G	-	T	-
13	56354039	C	C	C	C	-	T	-
13	56354091	T	T	T	T	G	G	K
13	56354175	C	C	C	C	-	T	-
13	56354208	T	T	T	T	C	C	-
13	56354258	C	C	C	C	T	-	-
13	56354288	G	G	G	G	C	-	-
13	56354470	A	A	A	A	G	G	G
13	56354857	C	C	C	C	G	G	-
13	56355019	C	C	C	C	G	G	G
13	56355249	G	G	G	G	A	A	A
13	56355253	T	T	T	T	G	G	G
13	56355375	C	C	C	C	T	T	T
13	56355430	C	C	C	C	-	-	Y
13	56355431	C	C	C	C	-	-	Y
13	56355470	A	A	A	A	G	G	G
13	56355671	C	-	C	C	-	T	T
13	56355689	T	-	T	T	T	T	T
13	56355853	T	T	T	T	-	-	Y
13	56355856	T	T	T	T	T	-	T
13	56355875	A	A	A	A	R	-	R
13	56355930	A	A	A	A	-	R	-
13	56355957	T	T	T	T	-	-	-
13	56356013	A	A	A	A	-	R	G
13	56356078	G	G	G	G	C	-	C
13	56356183	T	T	T	T	-	A	A
13	56356755	G	G	G	G	-	R	A
13	56356818	A	A	A	A	C	C	-
13	56356974	A	A	A	A	-	G	G
13	56357065	T	T	T	T	K	G	G
13	56357273	A	A	A	A	G	G	G
13	56357431	A	A	A	A	G	G	G
13	56357898	T	T	T	T	-	G	G
13	56359138	C	C	C	C	T	-	T
13	56359245	T	T	T	T	G	G	G
13	56359634	A	A	A	A	G	G	G
13	56359756	G	G	G	G	A	A	A
13	56359907	G	G	G	G	A	A	-
13	56360015	C	C	C	C	T	T	T
13	56360557	A	A	A	A	-	G	R
13	56360578	T	T	T	T	-	-	-
13	56361177	C	C	C	C	T	T	T
13	56361219	G	G	G	G	C	C	C
13	56361287	C	T	T	T	T	T	T
13	56361618	G	A	A	A	-	-	-
13	56361669	T	T	T	T	-	-	-
13	56361673	G	G	G	G	-	-	-
13	56361793	A	A	A	A	-	R	R
13	56361814	G	G	G	G	R	-	R
13	56361867	C	C	C	C	M	-	A
13	56361883	G	G	G	G	-	-	A
13	56361887	G	G	G	G	R	-	A
13	56362476	G	G	G	G	A	A	A
13	56362931	C	C	C	C	-	T	Y
13	56363025	A	A	A	A	G	G	G
13	56363076	G	G	G	G	A	A	A
13	56363449	A	A	A	A	G	G	G
13	56363734	A	A	A	A	G	G	G
13	56364005	T	T	T	T	C	C	C
13	56364957	A	A	A	A	G	G	G
13	56365038	A	A	A	A	G	-	G
13	56365400	A	A	A	A	C	-	C
13	56366055	G	G	G	G	A	A	A
13	56366355	G	G	G	G	K	T	T
13	56366588	G	G	G	G	T	T	T
13	56367107	T	T	T	T	G	G	G
13	56368022	G	G	G	G	-	T	T
13	56369246	T	C	C	C	C	C	C
13	56369992	C	C	C	C	M	A	A
13	56370114	T	T	T	T	A	A	A
13	56370244	T	T	T	T	C	C	C
13	56370475	A	A	A	A	R	G	G
13	56370741	G	G	G	G	A	A	A
13	56370783	G	G	G	G	A	A	-
13	56370806	C	C	C	C	T	T	T
13	56372086	T	T	T	T	C	C	C
13	56372441	T	T	T	T	-	G	G
13	56372502	C	-	C	C	G	G	G
13	56372563	C	-	-	-	T	-	T
13	56372718	G	-	G	G	-	-	T
13	56372796	T	T	T	T	-	Y	C
13	56372804	A	A	A	A	R	R	G
13	56373428	G	G	G	G	A	A	A
13	56373668	C	C	C	C	-	G	G
13	56374084	G	G	G	G	C	C	C
13	56374732	T	T	T	T	C	C	C
13	56374738	T	T	T	T	A	A	A
13	56376472	T	T	T	T	-	C	C
13	56376748	T	A	A	A	A	A	A
13	56377712	C	A	A	A	A	A	A
13	56377807	T	C	C	C	C	C	C
13	56377828	G	C	C	C	C	C	C
13	56377866	G	G	G	G	A	A	A
13	56378221	C	T	T	T	T	T	T
13	56378403	G	A	A	A	G	G	G
13	56378623	C	T	T	T	T	T	T
13	56378897	T	-	-	-	A	A	A
13	56381539	T	A	-	-	-	-	A
13	56381702	A	R	G	R	-	A	A
13	56381836	A	G	G	-	G	G	G
13	56382143	G	-	A	-	-	-	-
13	56382171	G	-	G	-	-	-	-
13	56383022	G	-	G	-	R	R	R
13	56383943	A	A	A	-	A	A	A
13	56384093	G	T	T	T	T	-	-
13	56384257	G	G	G	G	G	G	-
13	56384576	A	G	G	G	G	G	G
13	56385238	C	T	T	T	C	C	C
13	56386196	G	G	G	G	T	T	T
13	56386663	A	C	C	C	C	C	C
13	56388137	G	A	A	A	G	G	G
13	56388233	G	G	G	G	A	A	A
13	56388770	C	T	T	T	C	C	C
13	56388997	C	C	C	C	T	T	T
13	56389038	G	T	T	T	G	G	G
13	56389600	G	A	A	A	R	G	G
13	56390196	G	G	G	G	S	C	C
13	56390281	G	A	A	A	A	A	A
13	56390592	C	T	T	T	C	C	C
13	56391204	T	-	C	C	C	-	C
13	56392016	G	G	G	G	-	G	G
13	56392205	A	G	G	G	A	A	A
13	56392337	G	T	T	T	G	G	G
13	56392440	T	C	C	C	T	T	T
13	56392480	T	C	C	-	T	-	T
13	56392558	C	T	-	-	C	C	C
13	56392806	G	-	T	-	G	G	G
13	56392973	T	C	C	-	T	T	T
13	56393032	T	C	C	C	T	T	T
13	56393239	A	G	G	G	A	A	A
13	56393500	A	G	G	G	G	G	G
13	56393846	G	A	A	A	-	-	-
13	56393852	A	C	C	C	-	-	C
13	56393902	G	-	S	S	S	S	C
13	56393911	A	-	-	-	-	M	C
13	56393950	A	-	-	-	-	-	C
13	56394011	A	-	-	G	-	-	-
13	56394030	G	-	-	T	-	-	-
13	56394035	T	-	-	C	-	-	-
13	56394119	G	-	-	G	-	-	G
13	56394178	C	-	-	-	-	-	M
13	56394316	T	T	-	-	-	-	-
13	56394432	C	Y	-	-	-	-	-
13	56395039	A	-	A	A	A	A	-
13	56395059	A	-	A	A	A	W	-
13	56395084	G	R	R	-	R	G	-
13	56395086	G	G	S	-	G	S	-
13	56395219	C	-	C	-	Y	Y	Y
13	56395235	A	-	-	-	R	R	-
13	56395268	G	-	-	-	G	G	-
13	56395278	C	-	-	-	Y	Y	-
13	56395363	G	-	-	A	-	-	-
13	56395474	C	T	T	T	T	T	-
13	56395869	C	-	T	-	C	C	C
13	56395972	C	-	G	G	-	G	G
13	56396100	A	G	G	-	G	G	G
13	56396318	A	G	G	G	A	A	A
13	56396359	G	T	T	T	G	G	G
13	56396767	A	T	T	T	T	T	T
13	56397132	A	G	G	G	G	G	G
13	56397153	T	T	T	T	-	-	G
13	56398808	C	C	C	C	-	G	G
13	56399016	A	G	G	G	A	A	A
13	56399226	C	G	G	G	C	C	C
13	56399709	G	G	G	G	-	G	G
13	56399945	C	T	T	T	C	C	C
13	56400321	T	T	T	T	C	C	C
13	56400743	G	A	A	A	G	G	G
13	56400779	A	G	G	G	A	A	A
13	56401224	C	G	G	G	-	-	-
13	56401250	G	C	-	C	G	G	G
13	56401443	T	-	C	C	T	T	T
13	56401874	G	A	A	A	A	A	A
13	56401891	C	C	C	C	-	T	T
13	56404299	C	T	T	T	C	C	C
13	56404615	C	A	A	A	C	C	C
13	56404665	G	A	A	A	G	-	G
13	56405865	T	C	C	C	C	C	C
13	56405953	C	T	T	T	C	C	C
13	56406175	C	T	T	T	C	C	C
13	56406364	C	C	C	C	T	T	Y
13	56406433	T	C	C	C	C	C	C
13	56406613	G	G	G	G	R	A	-
13	56406817	G	G	G	G	A	A	A
13	56407324	T	T	T	T	-	C	C
13	56407595	G	G	G	G	-	-	A
13	56407667	A	A	A	A	-	R	G
13	56407850	C	C	C	C	-	-	T
13	56407869	G	T	T	T	G	G	G
13	56407880	C	C	C	C	-	Y	T
13	56407903	T	A	A	A	-	-	-
13	56407946	G	A	A	A	A	A	A
13	56408019	A	A	A	A	-	T	T
13	56408099	C	C	C	C	Y	-	T
13	56408100	A	A	A	A	R	G	G
13	56408106	T	T	T	T	Y	C	-
13	56408233	C	C	C	C	-	T	-
13	56408759	C	C	C	C	G	G	-
13	56408845	T	T	T	T	C	C	-
13	56408875	A	A	A	A	G	G	-
13	56408962	T	T	T	T	A	A	-
13	56409416	A	A	A	A	-	G	-
13	56409434	G	G	G	G	-	A	R
13	56409516	C	T	T	T	C	C	C
13	56409611	C	C	C	C	T	T	-
13	56410108	G	T	T	T	G	G	G
13	56410354	T	C	C	C	C	C	C
13	56411258	G	A	A	A	A	A	A
13	56411593	G	G	G	G	A	A	A
13	56412022	A	A	A	A	G	G	G
13	56412418	G	G	G	G	-	C	C
13	56412774	G	T	-	-	T	T	-
13	56412833	G	G	G	G	-	A	A
13	56412844	A	G	G	G	G	G	G
13	56412846	A	G	G	G	G	G	G
13	56412875	T	T	T	T	-	C	C
13	56412905	A	A	A	A	G	G	G
13	56412910	T	T	T	T	C	C	C
13	56413289	A	T	T	T	-	T	T
13	56413890	T	T	T	T	C	C	C
13	56413919	G	G	G	G	A	A	A
13	56414056	A	A	A	A	-	G	G
13	56414097	T	T	T	T	C	C	C
13	56414627	C	C	C	C	T	T	T
13	56414985	G	G	G	G	T	T	T
13	56414988	G	G	G	G	A	A	A
13	56415277	A	A	A	A	G	G	G
13	56415388	T	T	T	T	C	C	C
13	56415429	G	G	G	G	C	C	C
13	56415678	A	A	A	A	-	G	G
13	56415726	T	T	T	T	C	C	C
13	56416118	A	A	A	A	R	G	R
13	56416204	A	A	A	A	R	G	R
13	56416283	A	A	A	-	W	-	T
13	56416856	G	A	A	A	A	A	A
13	56416907	T	T	T	T	A	A	A
13	56416984	T	T	T	T	G	G	-
13	56418488	T	T	T	T	C	C	C
13	56418661	G	G	G	G	A	A	A
13	56419192	A	A	A	A	T	-	T
13	56419430	C	C	C	C	G	G	G
13	56419922	A	G	G	G	G	G	G
13	56419996	C	C	C	C	C	-	C
13	56420449	T	C	C	C	C	C	C
13	56421565	A	A	A	A	-	G	G
13	56422914	A	A	A	A	G	G	G
13	56423234	G	G	G	G	A	A	A
13	56423244	G	A	A	A	G	G	G
13	56423273	C	C	C	C	A	A	A
13	56423275	C	C	C	C	-	T	Y
13	56423297	C	C	C	C	T	T	T
13	56423415	G	G	G	G	A	A	A
13	56424727	G	G	G	G	A	A	A
13	56424872	A	T	T	T	A	A	A
13	56424890	G	A	A	A	G	G	G
13	56425727	G	A	A	A	G	G	G
13	56425951	A	G	G	G	G	G	G
13	56427469	G	A	A	A	G	G	G
13	56428060	T	T	T	T	-	C	C
13	56428073	T	T	T	T	C	C	C
13	56428188	C	A	A	A	C	C	C
13	56428777	A	G	G	G	G	G	G
13	56428892	T	A	-	A	-	A	-
13	56428976	G	A	A	A	A	A	A
13	56429652	C	G	G	G	G	G	G
13	56429786	A	G	G	G	A	A	A
13	56430086	A	A	A	A	A	-	A
13	56430294	T	C	C	C	C	C	C
13	56430964	T	C	C	C	T	T	T
13	56431347	T	C	C	C	T	T	-
13	56431693	A	G	G	G	G	G	G
13	56433762	T	T	T	-	T	T	T
13	56436447	C	T	T	T	C	C	C
13	56436582	A	G	G	G	-	G	G
13	56436603	G	A	A	A	A	A	A
13	56436731	G	C	C	C	C	C	C
13	56437222	T	C	C	C	C	C	C
13	56437788	A	G	G	G	G	G	G
13	56438073	T	T	T	-	T	T	T
13	56438352	C	A	A	A	C	C	C
13	56438821	A	A	A	A	M	C	C
13	56439530	A	G	G	G	G	G	G
13	56440330	G	T	T	T	T	T	T
13	56440356	G	T	T	T	T	T	T
13	56440410	A	G	G	G	G	G	G
13	56441073	C	C	-	-	C	C	C
13	56441092	C	C	-	-	C	C	-
13	56441094	C	C	C	-	C	C	-
13	56441534	C	T	T	T	T	T	T
13	56441701	C	T	T	T	T	T	T
13	56444954	T	C	C	C	C	C	C
13	56445636	A	G	G	G	G	G	G
13	56445919	A	A	A	-	A	A	A
13	56446629	A	A	A	-	A	A	A
13	56447418	A	T	T	T	T	T	T
13	56447802	G	-	G	-	G	G	G
13	56448492	T	T	T	T	T	-	T
13	56448606	A	G	G	G	G	G	G
13	56449300	A	G	G	G	G	G	G
13	56449732	G	G	G	G	-	-	G
13	56449746	G	A	A	A	G	-	G
13	56450279	G	A	A	A	A	A	A
13	56450625	A	G	G	G	G	G	G
13	56451311	A	G	G	G	G	G	G
13	56451464	G	G	G	G	G	-	G
13	56451491	T	T	T	T	-	W	A
13	56451606	G	G	G	G	-	A	-
13	56456091	G	A	A	A	A	A	A
13	56458039	G	A	A	A	A	A	A
13	56458533	T	G	G	G	G	G	G
13	56458800	C	C	C	C	C	-	C
13	56464583	A	A	A	A	-	A	A
13	56465222	G	G	G	G	G	-	G
13	56465269	G	G	G	G	G	-	G
13	56468950	A	A	A	A	-	A	-
13	56469663	A	A	A	A	-	W	-
13	56472331	C	C	C	C	T	T	T
13	56474625	C	C	C	C	T	Y	Y
13	56474762	T	T	T	T	-	A	W
13	56475668	A	A	A	A	T	W	W
13	56475832	T	-	T	T	-	K	K
13	56477645	C	C	C	C	T	Y	T
13	56477985	C	C	C	C	T	T	T
13	56479883	A	A	A	A	T	T	T
13	56479997	A	A	A	A	T	T	T
13	56480182	A	A	A	A	G	G	G
13	56481950	C	-	-	-	-	C	C
13	56483863	A	A	A	A	C	C	C
13	56484039	T	T	T	T	Y	Y	-
13	56484999	C	C	C	C	-	C	C
13	56485065	T	G	G	G	G	G	G
13	56485844	A	R	A	R	A	A	A
13	56485848	T	T	T	T	T	-	Y
13	56486994	A	A	A	A	M	C	C
13	56487119	A	A	A	A	G	-	G
13	56489150	T	T	T	-	-	Y	-
13	56489186	C	C	C	C	T	-	-
13	56489329	T	T	T	T	G	G	G
13	56489391	A	A	A	A	C	C	M
13	56489797	C	C	C	C	Y	Y	Y
13	56489808	G	G	G	G	K	K	K
13	56489879	C	C	C	C	-	Y	-
13	56490022	T	T	T	T	C	C	C
13	56490052	C	C	C	C	T	-	T
13	56490164	A	A	A	A	G	G	G
13	56490265	A	A	A	A	G	G	G
13	56490524	C	C	C	C	T	T	T
13	56490955	A	A	A	A	G	-	G
13	56491006	A	A	A	A	G	G	G
13	56491169	A	A	A	A	G	G	G
13	56491637	A	A	A	-	A	A	A
13	56492105	C	C	C	C	T	T	T
13	56492152	C	C	C	C	T	T	T
13	56492534	C	C	C	C	-	T	T
13	56492605	G	G	G	G	R	R	-
13	56492933	T	T	T	-	T	T	T
13	56493074	C	C	C	C	Y	-	Y
13	56493461	G	R	G	G	G	G	G
13	56493875	C	C	C	C	-	-	T
13	56495250	T	T	T	T	C	C	C
13	56495604	T	T	T	T	A	A	-
13	56495743	C	C	C	-	C	C	C
13	56495822	A	A	A	A	-	A	A
13	56497478	G	G	G	G	-	G	G
13	56499596	C	C	C	-	C	C	C
13	56500637	A	A	A	A	C	C	C
13	56501941	T	T	-	T	T	T	T
13	56503224	G	G	G	G	A	A	A
13	56503662	G	G	G	G	A	A	A
13	56503758	G	G	G	G	C	C	C
13	56504134	A	A	A	A	G	G	G
13	56505286	A	A	A	A	R	R	-
13	56505749	A	A	A	A	C	C	C
13	56505917	T	T	T	T	A	A	A
13	56506214	T	T	T	T	-	K	G
13	56506462	A	A	A	A	C	-	C
13	56506617	A	A	A	A	T	T	T
13	56506641	C	C	C	C	A	A	A
13	56506939	C	C	C	C	G	G	G
13	56506989	T	T	T	T	-	-	Y
13	56506990	G	G	G	G	-	-	R
13	56507102	C	C	C	C	G	G	G
13	56507169	A	A	A	A	T	T	T
13	56507196	G	G	G	G	C	C	C
13	56507386	T	T	T	T	C	C	C
13	56507390	T	T	T	T	G	G	G
13	56507906	G	G	G	G	A	A	A
13	56508565	A	A	A	A	T	T	T
13	56508622	G	G	G	G	T	T	T
13	56508988	A	A	A	A	R	R	-
13	56509281	A	A	A	A	R	-	G
13	56509409	G	G	G	G	A	A	A
13	56509464	C	C	C	C	M	A	A
13	56509572	T	T	T	T	C	C	C
13	56509751	G	G	G	G	-	A	A
13	56509789	T	T	T	T	C	C	C
13	56509807	G	G	G	G	-	A	A
13	56509817	C	C	C	C	T	T	T
13	56509841	C	C	C	-	C	C	C
13	56509885	C	C	C	C	-	A	A
13	56510311	C	C	C	C	-	A	A
13	56510358	C	C	C	C	G	G	G
13	56510456	A	A	A	A	R	G	G
13	56510459	T	T	T	T	Y	C	C
13	56510572	T	T	T	T	G	G	G
13	56510789	T	T	T	T	C	C	C
13	56511955	A	A	A	A	-	R	G
13	56512804	C	C	C	C	A	-	A
13	56513085	C	C	C	C	T	T	T
13	56514190	T	T	-	-	T	-	T
13	56514565	G	G	G	G	R	A	A
13	56515829	C	C	C	C	M	M	A
13	56515868	A	A	A	A	G	G	G
13	56516318	A	A	A	A	G	G	G
13	56517119	G	G	G	G	A	A	A
13	56517567	C	A	A	A	A	A	A
13	56517581	T	-	G	-	G	G	G
13	56517583	T	-	C	-	C	C	C
13	56517714	A	A	A	A	G	G	G
13	56517750	C	-	C	C	C	C	C
13	56517752	C	-	A	A	A	A	A
13	56518244	A	A	A	A	G	G	G
13	56518671	C	C	C	C	G	G	G
13	56518770	C	Y	T	Y	C	C	-
13	56518789	G	G	G	G	G	G	-
13	56518824	G	T	T	-	T	T	T
13	56518892	G	G	G	-	G	G	G
13	56518928	A	A	A	A	G	G	R
13	56519019	A	G	G	G	G	G	G
13	56519118	A	A	A	A	G	G	-
13	56519458	C	C	C	C	T	T	T
13	56519838	G	-	G	G	G	G	G
13	56520364	G	G	G	G	A	-	R
13	56520641	G	C	C	C	G	G	G
13	56520663	G	A	A	A	A	A	A
13	56520832	A	A	A	A	-	A	A
13	56521340	G	G	G	G	A	A	A
13	56524286	C	C	C	C	C	-	C
13	56524682	A	-	A	A	A	A	A
13	56536746	C	T	T	T	C	C	C
13	56536867	T	T	T	T	Y	Y	C
13	56537006	T	C	C	C	C	C	C
13	56537022	C	C	C	C	T	T	T
13	56537542	A	-	-	-	A	-	A
13	56537543	A	W	W	-	A	-	A
13	56538397	C	C	C	C	M	A	-
13	56538402	G	A	A	A	G	G	G
13	56538450	C	C	C	C	T	T	-
13	56538594	C	C	C	C	-	C	C
13	56540003	A	G	G	-	G	G	G
13	56540008	T	T	T	-	T	T	T
13	56540009	A	A	A	-	A	A	A
13	56540027	A	C	-	-	A	A	A
13	56540197	T	C	C	C	C	C	C
13	56540546	A	G	G	G	G	G	G
13	56541083	C	C	C	C	-	C	C
13	56541085	A	A	A	A	-	-	A
13	56541118	A	A	A	A	A	-	A
13	56541194	G	A	-	-	-	-	A
13	56541450	G	A	A	A	A	A	A
13	56541671	C	T	T	T	T	T	T
13	56542015	A	G	G	G	G	G	G
13	56543045	A	G	G	G	G	G	G
13	56543350	C	G	G	G	G	G	G
13	56543387	T	C	C	C	C	C	C
13	56543705	T	C	C	C	C	C	C
13	56546287	C	T	T	T	C	C	C
13	56546860	G	T	T	T	T	T	T
13	56548252	G	G	G	G	A	A	R
13	56555557	G	A	A	A	G	G	G
13	56557779	C	T	T	-	-	C	C
13	56560106	C	T	T	T	C	C	C
13	56560508	C	A	A	A	C	C	C
13	56560961	T	G	G	G	T	K	-
13	56561302	T	C	C	-	Y	-	T
13	56561682	C	T	T	T	C	C	C
13	56574958	A	A	A	A	A	A	-
13	56575277	G	-	G	G	G	-	G
13	56575295	G	-	G	G	G	-	G
13	56588932	A	M	C	-	-	-	A
13	56588947	C	Y	C	-	C	-	C
13	56588966	A	-	-	-	A	A	A
13	56588999	C	M	-	-	-	M	C
13	56589097	A	G	-	G	G	G	G
13	56589112	G	T	T	T	T	T	T
13	56589294	G	-	-	-	A	A	A
13	56589479	C	-	T	T	T	-	-
13	56593635	C	-	C	C	C	C	C
13	56594147	T	Y	T	T	T	T	T
13	56594581	A	G	G	G	G	G	G
13	56594701	T	G	G	G	G	G	G
13	56595027	C	C	C	C	Y	Y	Y
13	56595316	T	G	-	-	G	G	G
13	56595320	A	G	-	-	G	G	G
13	56596121	A	G	G	G	G	G	G
13	56596254	T	C	C	-	-	-	-
13	56598814	A	-	A	A	A	A	A
13	56599333	A	A	A	A	-	G	G
13	56599978	A	G	G	G	A	A	A
13	56600153	C	T	T	T	-	C	C
13	56600552	C	T	T	T	-	C	C
13	56600815	G	A	A	A	-	-	G
13	56600823	T	A	A	A	T	T	T
13	56600841	G	T	T	T	G	G	G
13	56601004	C	A	A	A	C	C	C
13	56601126	C	T	T	T	C	C	C
13	56601143	G	A	A	A	G	G	G
13	56601197	A	G	G	G	A	A	A
13	56601431	A	G	G	G	G	G	G
13	56601509	G	T	T	T	T	T	T
13	56601585	T	C	C	C	T	T	T
13	56601993	G	A	A	A	G	G	G
13	56602090	C	T	T	T	C	C	C
13	56602299	T	C	C	C	T	T	T
13	56602307	C	T	T	T	-	C	C
13	56602881	G	G	G	G	A	-	A
13	56602965	A	A	A	A	G	R	-
13	56603259	C	C	C	C	-	-	G
13	56603377	G	G	G	G	T	T	T
13	56603494	T	T	T	T	G	G	-
13	56603541	G	G	G	G	-	A	A
13	56603663	G	G	G	G	A	A	A
13	56603679	A	A	A	A	G	G	G
13	56603697	C	C	C	C	T	T	T
13	56603861	G	G	G	G	A	A	A
13	56603960	G	G	G	G	A	A	A
13	56603987	G	G	G	G	A	A	A
13	56604234	T	T	T	T	C	-	-
13	56604235	G	G	G	G	R	R	R
13	56604304	C	C	C	C	T	T	T
13	56604386	A	A	A	A	G	G	-
13	56604592	G	G	G	G	A	A	A
13	56604619	G	G	G	G	A	A	A
13	56605933	C	C	C	C	G	G	G
13	56606530	A	A	A	A	-	-	G
13	56606806	A	A	A	A	G	G	G
13	56607208	G	G	G	G	-	-	T
13	56608468	A	A	A	A	G	G	G
13	56608483	G	G	G	G	A	A	A
13	56608534	A	A	A	A	G	G	G
13	56608636	G	G	G	G	C	C	C
13	56608683	C	C	C	C	A	A	A
13	56608732	A	A	A	A	G	G	G
13	56608798	A	-	-	A	-	-	-
13	56608814	C	-	-	C	C	-	-
13	56608963	C	C	C	-	-	M	M
13	56609091	A	A	A	A	T	T	T
13	56609458	G	G	G	G	C	C	C
13	56610093	A	A	A	A	G	G	G
13	56610096	T	T	T	T	C	C	C
13	56610115	T	T	T	T	C	C	C
13	56610587	G	G	G	G	C	C	C
13	56610736	A	A	A	A	-	G	G
13	56610870	A	A	A	A	G	G	G
13	56611092	G	G	G	G	A	A	A
13	56611160	A	A	A	A	G	G	G
13	56611202	T	T	T	T	W	W	W
13	56611216	C	C	C	C	-	T	T
13	56611280	T	T	T	T	C	C	C
13	56611290	G	G	G	G	-	A	-
13	56611307	A	A	A	A	G	G	G
13	56611346	T	T	T	T	C	C	C
13	56611678	G	G	G	G	R	A	-
13	56611733	T	T	T	T	-	-	-
13	56611755	G	G	G	G	-	-	-
13	56611776	A	R	-	R	-	-	-
13	56611841	A	A	A	A	-	A	-
13	56611845	G	G	G	G	-	-	-
13	56611974	T	T	T	T	-	-	-
13	56612098	A	A	A	A	-	G	-
13	56612101	A	A	A	A	-	-	-
13	56612143	G	G	G	G	R	A	R
13	56612199	G	G	G	G	-	A	A
13	56612287	G	A	A	A	A	A	A
13	56612336	A	T	T	T	-	-	T
13	56612342	G	T	T	T	-	-	-
13	56612364	G	T	T	T	-	T	-
13	56612377	A	T	T	T	T	T	-
13	56612424	A	A	A	A	G	G	-
13	56612439	G	T	T	T	T	T	T
13	56612482	G	A	A	A	-	-	A
13	56612485	G	T	-	-	-	-	-
13	56612486	C	T	-	-	-	-	-
13	56612508	C	T	T	T	-	-	T
13	56612530	G	T	-	-	-	-	-
13	56613215	A	G	G	G	G	G	G
13	56613315	C	T	T	T	T	T	T
13	56613917	T	-	-	A	-	-	-
13	56614359	A	G	G	G	G	G	G
13	56615297	C	T	T	T	T	T	T
13	56615308	C	A	A	A	A	A	A
13	56615992	A	C	C	C	C	C	C
13	56617599	T	A	A	-	A	A	A
13	56618145	A	G	G	G	G	G	G
13	56618354	G	R	G	G	G	G	G
13	56618384	C	S	C	C	C	C	C
13	56618618	G	A	A	A	A	A	A
13	56618756	C	G	G	G	G	G	G
13	56618972	A	G	G	G	G	G	G
13	56619262	G	C	C	C	C	C	C
13	56619610	T	C	C	C	C	C	C
13	56619718	C	T	T	T	T	T	T
13	56619807	A	G	G	G	-	G	G
13	56620063	G	A	A	A	A	A	A
13	56620271	A	G	G	G	G	G	G
13	56621659	A	G	G	G	G	G	G
13	56621882	G	A	A	A	A	A	A
13	56622191	G	A	A	A	A	A	A
13	56622281	T	C	C	C	C	C	C
13	56623469	G	A	A	A	A	A	A
13	56623488	C	T	T	T	T	-	T
13	56623489	G	G	G	G	G	-	G
13	56623538	T	C	-	-	C	-	C
13	56698170	G	C	C	C	G	G	G
13	56698648	C	C	C	-	C	C	C
13	56698807	A	C	C	C	A	A	A
13	56700084	A	G	G	G	A	A	A
13	56701642	T	C	C	C	T	T	T
13	56701743	C	T	T	T	C	C	C
13	56702054	G	C	C	C	G	G	G
13	56705259	C	C	C	C	T	T	T
13	56705750	G	G	G	G	S	S	G
13	56710907	T	-	A	A	A	A	A
13	56715001	G	T	T	T	T	T	T
13	56717592	G	A	A	A	G	G	G
13	56718710	G	G	-	G	K	-	T
13	56719140	T	T	T	T	C	C	C
13	56719146	G	G	G	G	A	A	A
13	56719241	G	G	G	G	-	A	A
13	56720446	A	A	A	A	R	G	G
13	56721782	C	C	C	C	T	T	-
13	56721791	T	T	T	T	C	C	-
13	56721857	C	-	C	C	T	T	T
13	56721859	G	-	G	G	G	G	G
13	56721888	C	-	C	C	C	C	C
13	56725309	G	G	G	G	A	A	A
13	56725616	C	C	C	C	T	T	Y
13	56725821	C	C	C	-	C	C	C
13	56725853	A	A	A	-	A	A	A
13	56726866	T	C	C	C	C	C	C
13	56728458	A	G	G	G	A	A	A
13	56730338	A	G	G	G	A	A	A
13	56730770	G	G	G	G	A	A	R
13	56731548	T	C	-	-	-	-	-
13	56731855	C	C	C	C	Y	T	T
13	56731961	C	T	T	T	T	T	T
13	56732163	G	G	G	G	A	-	A
13	56732246	C	C	C	C	T	T	-
13	56732266	A	G	G	G	G	G	G
13	56732896	G	G	G	G	K	-	K
13	56732999	C	T	T	T	C	C	C
13	56733270	A	A	A	A	-	G	G
13	56733388	G	G	G	G	K	-	-
13	56733392	G	G	G	G	K	-	-
13	56733983	C	C	C	C	Y	T	T
13	56734052	T	C	C	C	C	C	C
13	56734103	C	C	C	C	A	A	A
13	56734464	G	A	A	A	A	A	A
13	56734993	G	A	A	A	G	G	G
13	56735757	A	A	A	A	G	G	G
13	56735860	A	T	T	T	T	T	T
13	56736409	A	A	A	A	C	-	C
13	56737458	T	T	T	T	C	C	-
13	56737710	A	G	G	G	G	G	G
13	56738255	G	T	T	T	T	T	T
13	56738291	G	G	G	G	-	A	R
13	56739631	T	T	T	T	T	-	T
13	56739845	C	C	C	C	-	A	A
13	56740423	C	C	C	C	A	A	A
13	56741558	G	C	C	C	C	C	C
13	56741637	C	T	T	T	C	C	C
13	56741714	A	A	A	A	G	G	G
13	56742764	A	G	G	R	A	A	A
13	56742893	A	C	C	-	C	C	C
13	56743159	C	T	-	-	C	C	C
13	56743364	G	A	A	A	A	A	A
13	56743493	C	T	T	T	T	T	T
13	56743991	T	G	G	G	G	G	G
13	56744818	A	C	C	C	A	A	A
13	56745486	G	A	A	A	A	A	A
13	56746061	T	A	A	A	A	A	A
13	56746315	T	C	C	C	C	C	C
13	56746792	A	C	C	C	C	C	C
13	56746898	T	T	T	T	C	-	C
13	56748610	G	A	A	A	G	G	G
13	56748642	G	G	G	G	A	A	A
13	56749009	T	T	T	T	G	G	G
13	56749418	T	T	T	T	G	G	G
13	56752235	T	C	C	C	C	C	C
13	56753579	T	G	G	G	G	G	G
13	56753714	A	-	G	G	G	G	G
13	56754162	T	C	C	C	C	C	C
13	56754364	T	T	T	T	Y	C	C
13	56755000	T	G	G	G	G	G	G
13	56755085	A	G	-	G	G	G	G
13	56755384	T	G	G	G	G	G	G
13	56755503	G	G	-	G	-	G	-
13	56755650	T	G	G	G	-	-	T
13	56755817	A	-	-	-	G	G	G
13	56755836	T	C	C	C	-	C	C
13	56755969	C	-	A	A	C	C	C
13	56756128	A	G	G	G	G	G	G
13	56756174	C	T	T	T	T	T	T
13	56756194	T	C	C	C	C	C	C
13	56756211	A	G	G	G	G	G	G
13	56756234	G	A	A	A	A	A	A
13	56756395	A	G	G	G	G	G	G
13	56756433	A	G	G	G	G	G	G
13	56756525	T	C	C	C	C	C	C
13	56756567	C	T	T	T	T	T	T
13	56756643	A	T	T	T	T	T	T
13	56756709	A	A	A	A	C	C	C
13	56756909	G	T	T	T	T	T	T
13	56756940	G	G	-	G	A	A	A
13	56757129	G	C	C	C	G	G	G
13	56757308	T	C	C	C	C	C	C
13	56757408	C	-	T	-	C	C	C
13	56757771	C	T	T	T	T	T	T
13	56757809	T	T	T	T	G	G	G
13	56757881	T	C	C	C	C	C	C
13	56758217	A	G	G	G	A	A	A
13	56758284	A	A	A	A	C	-	M
13	56758692	G	A	A	A	G	G	G
13	56761829	T	C	C	C	T	T	T
13	56762008	A	G	G	G	G	G	G
13	56762185	C	C	C	C	T	T	T
13	56762803	A	G	G	G	G	G	G
13	56763079	G	A	A	-	G	G	G
13	56763206	A	A	A	A	A	-	A
13	56764900	C	T	-	Y	C	C	C
13	56764906	T	C	-	Y	T	T	T
13	56764974	T	C	C	C	T	T	T
13	56764984	C	C	C	C	T	T	T
13	56765292	C	G	G	G	C	C	C
13	56765326	T	C	C	C	C	C	C
13	56765581	A	-	G	-	A	A	A
13	56765629	C	T	T	-	C	C	C
13	56765637	A	A	A	-	A	A	A
13	56765685	C	S	G	-	C	C	C
13	56765725	G	R	A	A	G	G	G
13	56765872	C	-	-	A	C	C	-
13	56767344	G	T	T	T	G	G	-
13	56767567	G	T	T	T	G	G	G
13	56767774	C	G	G	G	G	G	G
13	56767884	T	C	C	C	C	C	C
13	56768485	C	C	C	C	T	T	T
13	56768635	G	T	T	T	G	G	G
13	56768764	T	C	C	-	C	C	C
13	56768776	C	Y	T	Y	C	C	C
13	56768832	C	C	C	C	-	C	C
13	56768919	C	C	-	C	T	T	T
13	56768966	C	T	T	T	C	C	C
13	56769179	C	G	S	G	C	C	C
13	56769624	T	C	C	C	C	C	C
13	56769707	G	A	R	A	G	G	G
13	56770166	T	C	C	C	T	T	T
13	56770298	G	G	G	G	A	A	A
13	56770356	G	T	T	T	T	T	T
13	56770581	G	A	A	A	G	G	G
13	56770661	A	G	R	R	A	A	A
13	56770801	T	Y	C	C	T	T	T
13	56771366	G	K	T	T	G	G	G
13	56771408	T	C	C	C	C	C	-
13	56771452	G	G	G	G	A	A	R
13	56771564	C	T	T	-	C	C	C
13	56771752	G	K	-	K	G	G	G
13	56771756	A	R	-	R	A	A	A
13	56771978	A	A	A	A	-	T	T
13	56772043	A	G	G	-	A	A	A
13	56772130	T	K	G	G	T	T	T
13	56772135	C	M	A	A	C	C	C
13	56772629	G	A	A	-	G	G	G
13	56772898	C	C	C	C	A	A	A
13	56772911	T	T	T	T	A	A	A
13	56772982	A	G	G	G	A	A	A
13	56773149	G	G	G	G	A	A	A
13	56773354	C	-	T	T	C	C	C
13	56773447	T	-	C	C	T	T	T
13	56773534	T	K	-	K	T	T	T
13	56773540	A	R	-	-	A	A	A
13	56773822	T	Y	Y	Y	T	T	T
13	56774010	C	Y	T	Y	C	C	C
13	56774121	C	T	T	-	C	C	C
13	56774138	C	T	T	-	C	C	C
13	56774432	T	G	G	G	T	T	T
13	56774548	T	C	C	Y	T	T	T
13	56774570	T	C	C	-	T	T	T
13	56774653	A	T	-	T	A	A	A
13	56774742	C	T	T	T	C	C	C
13	56774851	G	A	A	-	G	G	G
13	56774941	C	C	C	C	G	G	G
13	56774958	C	A	A	A	C	C	C
13	56774966	A	G	G	G	A	A	A
13	56775006	C	T	T	T	C	C	C
13	56775041	C	T	T	T	C	C	C
13	56775076	T	A	A	A	T	T	T
13	56775087	A	C	C	C	A	A	A
13	56775108	A	A	A	A	C	C	C
13	56775166	G	A	A	A	G	G	G
13	56775539	A	-	W	-	W	-	-
13	56775736	A	A	A	A	C	-	C
13	56776099	T	T	T	T	C	C	C
13	56776320	A	R	R	R	R	R	A
13	56776321	C	C	C	Y	Y	C	C
13	56776395	T	K	K	-	G	-	-
13	56776409	G	T	-	-	K	T	-
13	56776436	G	A	-	A	-	R	-
13	56776444	C	C	C	C	Y	Y	Y
13	56776445	A	G	-	G	R	R	-
13	56776476	T	T	T	T	-	Y	-
13	56776618	T	T	T	T	C	C	C
13	56777059	C	G	G	G	G	G	G
13	56777377	A	G	G	G	G	G	G
13	56777587	G	A	A	A	A	A	A
13	56777638	A	G	G	G	G	G	G
13	56777719	G	A	A	A	A	A	A
13	56778718	G	G	-	G	G	G	-
13	56778808	C	-	C	-	C	C	-
13	56779495	G	T	T	-	G	G	G
13	56779812	G	G	G	G	A	A	A
13	56779817	G	A	A	A	G	G	G
13	56780257	T	T	T	T	Y	T	T
13	56781064	C	T	T	T	C	C	C
13	56781072	T	T	T	T	Y	-	C
13	56781073	C	-	-	T	C	C	C
13	56781828	G	-	A	-	G	G	G
13	56782149	A	A	A	A	G	G	R
13	56783824	A	A	A	A	-	-	G
13	56785590	A	G	R	G	A	A	A
13	56786528	A	C	M	-	M	-	-
13	56786952	T	T	T	T	-	Y	C
13	56787326	T	T	T	T	C	C	C
13	56787392	G	-	A	A	G	G	G
13	56787513	T	T	T	-	-	-	Y
13	56787528	G	A	A	-	G	-	G
13	56787594	A	R	G	R	A	A	A
13	56787631	C	-	A	-	-	-	-
13	56787641	C	-	A	-	-	-	-
13	56787783	G	R	R	A	G	G	G
13	56787847	A	A	A	A	A	-	-
13	56787934	A	A	A	-	A	A	-
13	56788081	C	C	C	C	A	-	M
13	56788239	C	C	C	C	T	-	T
13	56788848	C	T	T	T	C	C	C
13	56789163	T	T	T	T	-	T	T
13	56789237	A	G	G	G	G	-	G
13	56789389	A	G	G	G	A	A	A
13	56789422	G	G	G	G	-	R	-
13	56789463	C	T	T	-	C	C	C
13	56789464	G	G	G	G	R	A	R
13	56789717	G	G	G	G	R	-	A
13	56789847	C	T	-	T	C	C	C
13	56790073	A	-	G	G	A	A	A
13	56790374	T	G	G	G	T	T	T
13	56790522	A	A	A	A	C	C	C
13	56791483	G	T	T	T	G	G	G
13	56791609	A	C	C	-	A	A	A
13	56791838	C	T	T	T	C	C	C
13	56793069	C	C	C	C	Y	-	T
13	56793525	C	T	T	T	C	C	C
13	56793711	T	A	A	A	A	A	A
13	56794170	G	A	A	A	G	G	G
13	56795819	C	C	C	C	T	T	T
13	56796393	C	-	T	-	C	C	C
13	56796553	G	C	C	C	G	G	G
13	56796660	T	T	T	-	-	T	T
13	56796975	T	C	C	-	C	C	-
13	56797257	C	C	C	C	G	G	G
13	56797305	T	T	T	T	G	G	G
13	56797323	G	G	G	G	T	-	T
13	56797635	T	T	T	T	G	G	G
13	56798318	T	C	C	C	C	C	C
13	56799568	T	C	C	C	C	C	C
13	56799652	A	G	G	G	A	A	A
13	56800595	A	G	G	G	G	R	G
13	56800879	T	T	T	T	K	T	-
13	56803856	C	C	C	C	T	-	T
13	56803922	C	Y	Y	T	C	C	C
13	56804214	A	A	A	-	A	A	A
13	56804322	C	T	T	T	C	C	C
13	56805486	G	T	T	T	G	G	G
13	56807434	C	-	C	C	C	C	C
13	56807456	T	C	C	C	T	T	T
13	56808959	A	A	A	A	G	G	G
13	56808979	T	C	C	-	T	T	T
13	56809355	G	A	A	A	-	G	G
13	56809547	G	A	A	A	-	G	G
13	56809701	C	-	-	Y	C	C	C
13	56809874	C	C	C	C	-	C	-
13	56809900	T	C	C	C	T	-	-
13	56809915	A	A	A	A	A	A	-
13	56811355	C	-	C	C	C	C	C
13	56813108	T	T	T	T	T	T	-
13	56813169	C	T	T	T	C	C	C
13	56813269	T	C	C	C	C	C	C
13	56813305	T	C	C	C	C	C	C
13	56813694	G	A	A	A	G	G	G
13	56814065	A	A	A	A	-	-	-
13	56814799	G	A	A	A	A	A	A
13	56815093	A	A	A	A	-	-	G
13	56815316	C	-	C	-	C	-	C
13	56815620	T	A	A	A	A	A	A
13	56815621	T	A	A	A	A	A	A
13	56815942	C	C	C	C	T	-	-
13	56815976	G	G	G	G	T	T	T
13	56816188	C	C	C	C	-	T	Y
13	56816220	G	T	T	T	T	T	T
13	56816794	G	T	T	T	G	G	G
13	56816853	T	C	C	C	T	T	T
13	56817281	C	-	T	T	C	C	C
13	56817284	G	-	T	T	G	G	G
13	56817300	C	-	G	G	C	C	C
13	56817513	A	-	G	-	A	-	A
13	56817720	G	G	G	G	T	T	T
13	56817810	C	T	T	T	C	C	C
13	56818821	C	C	C	C	C	C	-
13	56820008	A	A	A	A	-	W	W
13	56820055	C	T	T	T	C	C	C
13	56820783	G	A	A	A	G	G	G
13	56821275	G	A	A	A	G	G	G
13	56821296	G	A	A	A	G	G	G
13	56821300	A	G	G	G	A	A	A
13	56821341	G	A	A	A	G	G	G
13	56821441	G	A	A	A	G	G	G
13	56821550	A	R	-	-	A	A	A
13	56821591	A	-	R	-	-	A	A
13	56821596	G	R	R	-	-	G	G
13	56821603	C	-	-	S	-	C	C
13	56821637	G	T	T	-	G	G	G
13	56821689	C	-	T	Y	C	C	C
13	56821696	A	R	G	-	A	A	A
13	56821708	A	R	G	-	A	A	A
13	56821738	G	-	A	A	G	G	G
13	56821843	T	-	-	C	T	T	T
13	56821899	A	M	-	C	A	A	A
13	56821967	G	-	R	-	G	G	G
13	56822855	C	G	G	G	C	C	C
13	56823093	G	C	C	C	G	G	G
13	56823378	G	A	A	A	G	G	G
13	56823564	G	A	A	A	G	G	G
13	56823921	T	C	C	C	T	T	T
13	56824199	A	A	A	A	R	-	G
13	56824286	T	G	G	G	T	T	T
13	56824291	G	A	A	A	G	G	G
13	56824354	G	G	G	G	-	-	A
13	56824432	C	T	T	T	C	C	C
13	56824439	T	G	G	G	G	G	G
13	56824840	G	A	A	A	G	G	G
13	56824843	T	Y	Y	Y	T	T	T
13	56825269	G	-	-	-	A	A	A
13	56825271	T	-	-	-	T	T	T
13	56825737	T	C	C	C	T	T	T
13	56825749	C	T	T	T	C	C	C
13	56826573	C	T	T	Y	C	C	C
13	56827659	C	T	T	T	T	T	T
13	56827680	T	C	C	C	C	C	C
13	56827773	T	-	C	C	C	C	C
13	56829384	A	G	G	G	A	A	A
13	56829847	G	A	A	A	G	G	G
13	56829891	A	G	G	G	A	A	A
13	56830375	A	A	A	A	T	T	T
13	56830969	A	G	G	G	G	G	G
13	56831035	A	G	G	G	A	A	A
13	56831044	G	A	A	-	G	G	G
13	56831189	A	C	C	C	A	A	A
13	56831312	C	C	C	C	T	-	T
13	56831782	C	G	S	-	C	C	C
13	56832369	A	A	A	A	R	G	G
13	56832548	T	T	T	T	A	A	A
13	56832644	A	A	A	A	G	G	G
13	56832677	T	T	T	T	-	A	-
13	56832728	C	C	C	C	Y	Y	-
13	56832770	A	A	A	A	R	-	R
13	56832871	C	C	C	C	T	T	T
13	56832888	C	C	C	C	T	T	T
13	56832921	C	C	C	C	Y	T	T
13	56835490	T	T	T	T	Y	Y	T
13	56835494	T	Y	Y	Y	Y	Y	Y
13	56835497	T	T	T	T	T	T	-
13	56838579	C	C	C	C	G	G	G
13	56838861	C	C	C	C	T	-	T
13	56840303	G	G	G	G	G	-	G
13	56841245	G	G	G	G	C	C	C
13	56842935	A	A	A	A	T	T	T
13	56844629	C	C	C	C	T	T	T
13	56845089	G	G	G	G	A	A	A
13	56846958	A	A	A	A	T	T	T
13	56847703	G	G	G	G	A	A	A
13	56847894	G	R	R	-	-	G	-
13	56847905	G	-	R	G	G	G	G
13	56847947	G	G	G	G	R	R	R
13	56848022	G	G	G	-	G	G	G
13	56848507	G	G	G	G	-	A	A
13	56848510	A	A	A	A	-	G	G
13	56848558	A	A	A	A	-	G	G
13	56849743	T	T	T	T	-	C	C
13	56849967	A	A	A	A	G	G	G
13	56850324	T	T	T	T	A	A	A
13	56850372	A	G	-	G	A	A	A
13	56850465	T	T	T	T	C	C	C
13	56851027	C	C	C	C	T	T	T
13	56851964	C	C	-	C	C	C	C
13	56851970	C	C	-	C	C	C	C
13	56915134	G	A	-	-	G	G	G
13	56915251	A	G	G	G	A	A	A

## Sheet: Supplementary Table 6
Chromosome	Position	Reference allele	Genotype of 1147 (MITFR/R or MITFR/r)	Genotype of 1633 (MITFR/R or MITFR/r)	Genotype of 1151 (MITFR/R or MITFR/r)	Genotype of 1130 (MITFr/r)	Genotype of 1160 (MITFr/r)	Genotype of 1815 (MITFr/r)	Genotype of WB1	Genotype of WB2	Genotype of WB3	Genotype of Sumatra1	Genotype of Sumatra2	Genotype of Japan	Genotype of Netherlands1	Genotype of Netherlands2	Genotype of NM1	Genotype of NM2	Genotype of France	Genotype of Switzerland	Genotype of SChina1	Genotype of SChina2	Genotype of NChina1	Genotype of NChina2	Genotype of Warthog	Genotype of Sbarbatus	Genotype of Scebifrons	Genotype of Scelebensis	Genotype of Sverrucosus	Genotype of T1-1	Genotype of T1-2	Genotype of T1-3	Genotype of T1-4	Genotype of T1-5	Genotype of T2-1	Genotype of T2-2	Genotype of T2-3	Genotype of T2-4	Genotype of T2-5	Genotype of T3-1	Genotype of T3-2	Genotype of T3-3	Genotype of T3-4	Genotype of T3-5	Genotype of T4-1	Genotype of T4-2	Genotype of T4-3	Genotype of T4-4	Genotype of T4-5
13	56179361	C	A	A	A	-	-	-	-	A	-	A	A	A	A	A	A	A	A	A	-	A	A	-	-	-	A	A	A	-	-	-	-	-	-	A	-	-	-	-	A	A	A	-	-	-	-	A	-
13	56231828	G	C	C	C	-	-	-	-	C	-	-	-	-	-	-	-	-	-	-	-	-	-	-	-	-	-	-	-	-	C	-	C	-	-	-	-	-	-	-	-	C	-	-	C	C	-	-	-
13	56260707	G	T	T	T	-	-	-	-	-	-	-	-	-	-	-	-	-	-	-	-	-	-	-	-	-	-	-	-	-	-	-	-	-	-	-	-	-	-	-	-	-	-	-	-	-	-	-	-
13	56266780	T	C	C	C	-	-	-	-	-	-	-	-	-	-	-	-	-	-	-	-	-	-	-	-	-	-	-	-	-	C	C	C	C	-	C	C	-	C	Y	Y	Y	C	C	C	C	-	C	-
13	56268726	A	C	C	C	-	-	-	C	A	A	M	C	-	C	C	-	C	M	C	M	M	-	A	C	C	C	C	C	C	M	-	C	C	M	M	M	C	C	A	M	M	C	C	C	A	-	M	-
13	56277771	A	R	R	R	-	-	-	A	-	-	R	-	-	A	A	A	A	A	A	A	A	-	R	G	-	-	G	G	A	A	A	A	A	A	A	A	-	R	A	A	A	A	A	A	A	-	A	A
13	56277772	C	Y	Y	Y	-	-	-	-	-	-	-	-	-	-	-	-	-	-	-	-	-	-	-	-	-	-	-	-	-	-	-	-	-	-	-	-	-	-	-	-	-	-	-	-	-	-	-	-
13	56289063	G	A	A	A	-	-	-	A	A	A	R	G	A	A	A	A	A	A	A	A	R	A	R	G	G	G	G	-	A	-	A	A	A	A	A	A	A	A	R	R	G	A	A	G	A	R	R	A
13	56331931	G	C	C	C	-	-	-	G	G	G	S	C	-	G	G	G	G	C	C	G	S	-	G	G	G	G	G	G	-	C	C	C	C	S	G	-	-	S	G	G	G	G	S	G	-	C	S	-
13	56338922	T	T	T	T	-	-	-	-	-	-	-	-	-	-	-	-	-	-	-	-	-	-	-	-	-	-	-	-	-	-	-	-	-	-	-	-	-	-	-	-	-	-	-	-	-	-	-	-
13	56338924	G	G	G	G	-	-	-	-	-	-	-	-	-	-	-	-	-	-	-	-	-	-	-	-	-	-	-	-	-	-	-	-	-	-	-	-	-	-	-	-	-	-	-	-	-	-	-	-
13	56348657	C	C	C	C	-	-	-	-	C	C	-	Y	-	C	C	C	C	-	-	C	C	-	Y	C	C	C	C	C	C	C	-	C	C	C	C	C	C	C	C	C	C	C	C	C	C	C	C	C
13	56348661	T	T	T	T	-	-	-	C	C	C	-	-	-	C	C	C	C	-	-	C	T	-	-	-	C	-	T	-	C	T	C	C	C	-	C	Y	-	Y	C	Y	C	C	C	T	-	-	T	-
13	56355957	T	T	T	T	-	-	-	T	-	-	-	-	T	T	T	T	-	T	T	-	T	T	-	-	-	C	-	-	T	T	T	T	T	T	-	-	Y	T	-	T	-	-	T	Y	C	T	T	-
13	56360578	T	T	T	T	-	-	-	G	G	G	K	G	G	T	T	-	T	T	T	G	K	K	K	-	K	G	G	G	T	T	-	T	-	T	K	K	K	K	G	K	G	K	K	K	G	-	K	G
13	56361618	G	A	A	A	-	-	-	A	-	A	-	-	-	-	-	-	-	-	-	-	-	-	-	-	-	-	-	-	A	A	A	A	-	-	-	A	A	-	-	A	A	A	A	-	-	A	A	-
13	56361669	T	T	T	T	-	-	-	Y	-	C	-	-	-	-	T	-	-	T	T	-	-	-	-	-	-	-	-	-	T	T	T	T	-	-	-	-	-	Y	C	Y	-	Y	-	-	-	Y	T	-
13	56361673	G	G	G	G	-	-	-	-	-	-	-	-	-	-	-	-	-	-	-	-	-	-	-	-	-	-	-	-	-	-	-	-	-	-	-	-	-	-	-	-	-	-	-	-	-	-	-	-
13	56393846	G	A	A	A	-	-	-	-	-	A	G	-	-	G	G	G	G	G	G	-	-	-	G	-	A	-	-	A	G	R	-	G	R	R	A	R	G	G	G	-	G	A	G	R	R	-	A	G
13	56401224	C	G	G	G	-	-	-	G	G	G	C	G	G	G	G	G	G	-	S	S	S	-	S	G	G	G	G	G	C	G	C	-	S	S	G	C	C	S	G	S	G	S	S	S	S	G	G	-
13	56407903	T	A	A	A	-	-	-	A	A	A	-	A	A	A	-	-	-	A	-	-	-	-	-	-	-	-	A	A	A	-	A	A	-	-	-	A	A	A	A	A	A	-	-	-	-	-	-	A
13	56611733	T	T	T	T	-	-	-	-	A	A	-	A	-	A	-	-	-	-	A	W	-	-	A	-	-	A	A	-	-	-	-	A	W	-	-	-	-	-	A	W	-	-	-	-	-	-	W	A
13	56611755	G	G	G	G	-	-	-	-	-	-	-	-	-	-	-	-	-	-	-	-	-	-	-	G	-	G	-	-	-	-	-	-	G	-	-	-	-	-	-	K	-	-	-	-	-	G	G	-
13	56611845	G	G	G	G	-	-	-	-	-	-	-	-	-	-	-	-	-	-	-	-	-	-	-	-	-	-	-	-	-	-	-	-	-	-	-	-	-	-	-	-	-	-	-	-	-	-	-	-
13	56611974	T	T	T	T	-	-	-	-	-	-	-	-	-	-	-	-	-	-	-	T	-	T	-	-	-	-	-	-	-	K	-	-	K	T	-	-	-	T	-	T	-	-	G	T	T	T	T	-
13	56612101	A	A	A	A	-	-	-	-	-	-	-	R	R	-	-	-	-	-	-	A	-	A	-	-	A	A	A	A	-	-	A	-	-	-	-	-	-	R	A	-	A	-	-	A	A	-	A	-
13	56612342	G	T	T	T	-	-	-	-	-	-	-	-	-	-	-	-	-	-	-	-	-	-	-	-	-	-	-	-	-	-	-	-	-	-	-	-	-	-	-	-	-	-	-	-	-	-	-	-
13	56176200	G	G	G	G	-	-	T	-	-	-	-	-	-	-	-	-	-	-	-	-	-	-	-	-	-	-	-	-	-	-	-	-	-	-	-	-	-	-	-	-	-	-	-	-	-	-	-	-
13	56177318	A	A	A	A	-	-	G	A	A	A	A	A	A	A	A	A	A	A	A	A	A	R	A	A	A	A	A	A	-	A	A	A	A	A	A	A	A	A	A	A	A	A	A	A	-	R	A	A
13	56186199	G	G	G	G	T	-	T	G	G	G	G	G	G	-	G	G	G	G	G	K	G	K	G	G	G	G	G	G	G	G	G	G	-	G	G	G	G	G	G	G	G	G	G	G	G	K	G	G
13	56190537	G	G	G	G	-	T	T	G	G	G	G	G	G	G	G	G	G	G	G	G	G	G	G	G	G	G	G	G	G	G	G	G	G	G	G	G	G	G	G	G	G	G	G	G	G	G	G	G
13	56192976	T	T	T	T	A	A	A	T	T	T	T	T	T	T	T	T	T	T	T	W	T	T	T	T	T	T	T	T	T	T	T	T	T	T	T	T	T	T	T	T	T	T	T	T	T	W	T	T
13	56214525	C	C	C	C	T	T	T	C	C	C	C	C	C	C	C	C	C	C	C	C	C	Y	C	C	C	C	C	C	C	C	C	C	C	-	C	C	C	C	C	C	C	C	C	C	C	Y	C	C
13	56220639	C	C	C	C	T	T	T	C	C	C	C	C	C	C	C	C	C	C	C	C	C	C	C	C	C	C	C	C	C	C	C	C	C	C	C	C	C	C	C	C	C	C	C	C	C	Y	C	C
13	56242726	G	G	G	G	A	A	A	G	G	G	G	G	G	G	G	G	G	G	G	G	G	G	G	G	G	G	G	G	G	G	G	G	G	G	G	G	G	G	G	G	G	G	G	G	G	R	G	G
13	56258570	G	G	G	G	-	-	T	-	-	-	-	-	-	-	-	-	-	-	-	-	-	-	-	-	-	-	-	-	-	-	-	-	-	-	-	-	-	-	-	-	-	-	-	-	-	-	-	-
13	56267900	C	C	C	C	T	T	T	-	-	-	-	-	-	-	-	-	-	-	-	-	-	-	-	-	-	-	-	-	-	-	-	-	-	-	-	-	-	-	-	-	-	-	-	-	-	-	-	-
13	56274208	C	C	C	C	-	T	-	C	C	C	-	C	C	C	C	C	C	C	-	-	C	-	Y	-	-	-	-	-	C	C	C	-	-	C	C	C	C	C	C	C	C	C	C	C	C	Y	C	C
13	56311444	C	C	C	C	T	T	T	-	C	C	C	C	C	C	C	C	C	C	C	C	C	C	C	C	C	C	C	C	C	C	C	C	C	-	C	C	-	-	-	C	C	C	C	C	C	Y	C	C
13	56331350	A	A	A	A	C	C	C	A	A	A	A	A	A	A	A	A	A	A	A	A	A	A	A	A	A	A	A	A	A	M	A	A	A	A	A	A	A	A	A	A	A	A	A	A	A	M	A	A
13	56334343	C	C	C	C	-	G	G	C	C	C	C	C	C	C	C	C	C	C	C	C	C	C	C	C	C	C	C	C	C	-	C	-	C	C	C	C	C	C	C	C	C	C	C	C	C	S	C	C
13	56339693	C	C	C	C	T	T	T	C	C	C	C	C	C	C	C	C	C	C	-	C	C	C	C	C	C	C	C	C	C	Y	C	C	-	-	C	C	C	-	C	C	-	C	C	C	C	-	C	C
13	56351232	T	T	T	T	-	C	C	-	-	-	-	-	-	-	-	-	-	-	-	-	-	-	-	-	-	-	-	-	-	-	-	-	-	-	-	-	-	-	-	-	-	-	-	-	-	-	-	-
13	56354258	C	C	C	C	T	-	-	C	C	C	C	-	C	C	C	C	C	C	C	-	C	C	C	C	-	C	C	C	C	C	-	C	Y	C	C	C	-	C	-	C	C	C	-	-	C	C	C	C
13	56359634	A	A	A	A	G	G	G	-	-	-	-	-	-	-	-	-	-	-	-	-	-	-	-	-	-	-	-	-	-	-	-	-	-	-	-	-	-	-	-	-	-	-	-	-	-	-	-	-
13	56368022	G	G	G	G	-	T	T	G	K	K	G	G	G	G	G	G	G	G	G	G	G	G	G	G	G	G	G	G	G	G	K	G	G	G	K	K	G	K	K	K	K	K	K	G	G	K	G	G
13	56386196	G	G	G	G	T	T	T	G	G	G	G	G	G	G	G	G	G	G	G	G	G	G	G	G	G	G	G	G	G	G	G	G	G	-	G	K	G	G	G	G	G	G	G	G	G	G	G	G
13	56398808	C	C	C	C	-	G	G	C	C	C	C	C	C	C	C	C	C	C	C	C	C	C	C	C	C	C	C	C	C	C	C	C	C	C	C	-	C	S	C	C	C	C	C	C	C	-	C	C
13	56400321	T	T	T	T	C	C	C	Y	T	T	T	T	T	T	T	T	T	T	T	T	T	T	T	T	T	T	T	T	T	T	T	T	T	-	Y	Y	T	Y	T	-	T	T	T	T	T	T	T	T
13	56401891	C	C	C	C	-	T	T	-	-	-	-	-	-	-	-	-	-	-	-	-	-	-	-	-	-	-	-	-	-	-	-	-	-	-	-	-	-	-	-	-	-	-	-	-	-	-	-	-
13	56407324	T	T	T	T	-	C	C	-	-	-	-	-	-	-	-	-	-	-	-	-	-	-	-	-	-	-	-	-	-	-	-	-	-	-	-	-	-	-	-	-	-	-	-	-	-	-	-	-
13	56409416	A	A	A	A	-	G	-	-	A	A	R	A	A	A	A	-	A	A	A	-	A	-	A	A	A	A	A	A	A	A	A	A	A	A	R	-	A	R	A	A	A	A	A	A	A	A	A	A
13	56409611	C	C	C	C	T	T	-	Y	C	C	C	C	C	C	C	C	C	C	C	C	C	C	C	C	C	C	C	C	C	C	C	C	C	C	Y	Y	C	Y	C	C	C	C	C	C	-	C	C	C
13	56412418	G	G	G	G	-	C	C	G	G	G	G	G	G	G	G	G	G	G	G	G	G	G	G	G	G	G	G	G	G	G	G	-	G	-	G	S	G	G	G	G	G	G	G	G	G	-	G	G
13	56416984	T	T	T	T	G	G	-	K	T	T	T	T	T	T	T	T	T	T	T	T	T	T	T	T	T	T	T	T	T	T	T	T	T	T	K	K	T	K	T	T	T	T	-	T	T	T	T	-
13	56419192	A	A	A	A	T	-	T	W	A	A	A	A	A	A	A	A	A	A	A	A	A	W	A	A	A	A	A	A	A	A	A	A	A	A	W	W	A	W	A	A	A	A	A	A	A	A	A	A
13	56472331	C	C	C	C	T	T	T	C	C	C	C	C	C	C	C	C	C	C	C	C	C	-	C	C	C	C	C	C	C	C	C	C	C	C	Y	-	C	Y	C	C	C	C	C	C	C	C	C	C
13	56477985	C	C	C	C	T	T	T	C	C	C	C	C	C	C	C	C	C	C	C	C	C	C	C	C	C	C	C	C	C	C	C	C	C	C	Y	Y	C	Y	C	-	C	Y	C	C	C	C	C	C
13	56479883	A	A	A	A	T	T	T	A	A	A	A	A	A	A	A	A	A	A	A	A	A	A	A	A	A	A	A	A	A	A	A	A	A	-	W	-	A	W	A	A	A	A	A	A	A	A	A	A
13	56479997	A	A	A	A	T	T	T	A	A	A	A	A	A	A	A	A	A	A	A	A	A	A	A	A	A	A	A	A	A	A	A	A	A	A	W	W	A	W	A	A	A	A	A	A	A	A	A	A
13	56487119	A	A	A	A	G	-	G	A	A	A	A	A	A	A	A	A	A	A	A	A	A	-	A	A	A	A	A	A	A	A	A	-	A	A	R	-	A	R	A	A	A	A	A	A	A	A	A	A
13	56503224	G	G	G	G	A	A	A	-	-	-	-	-	-	-	-	-	-	-	-	-	-	-	-	-	-	-	-	-	-	-	-	-	-	-	-	-	-	-	-	-	-	-	-	-	-	-	-	-
13	56506462	A	A	A	A	C	-	C	A	A	A	A	A	A	A	A	A	A	A	A	-	A	-	A	A	A	A	A	A	A	A	A	A	A	A	M	A	A	M	A	A	A	M	A	A	A	A	A	-
13	56509409	G	G	G	G	A	A	A	-	-	-	-	-	-	-	-	-	-	-	-	-	-	-	-	-	-	-	-	-	-	-	-	-	-	-	-	-	-	-	-	-	-	-	-	-	-	-	-	-
13	56509885	C	C	C	C	-	A	A	C	M	M	C	C	C	C	C	C	C	C	C	C	C	C	C	C	C	C	C	C	-	-	C	C	C	C	M	M	C	M	C	C	C	C	C	C	C	-	C	C
13	56510311	C	C	C	C	-	A	A	C	M	M	C	C	C	C	C	C	C	C	C	C	C	C	C	C	C	C	C	C	C	C	C	C	C	C	M	M	C	C	C	C	C	C	C	C	C	C	C	C
13	56512804	C	C	C	C	A	-	A	C	C	C	C	C	C	C	C	C	C	C	C	C	C	C	C	C	C	C	C	C	C	-	C	C	-	-	-	C	C	C	C	C	C	C	C	C	C	C	C	C
13	56588966	A	-	-	-	A	A	A	-	-	-	-	-	-	-	-	-	-	-	-	-	-	-	-	-	-	-	-	-	-	-	-	-	-	-	-	-	-	-	-	-	-	-	-	-	-	-	-	-
13	56599333	A	A	A	A	-	G	G	A	A	A	A	A	A	A	A	A	A	A	A	A	A	A	A	A	A	A	A	A	A	A	A	A	A	A	R	R	A	R	A	A	A	A	A	A	A	A	A	A
13	56602881	G	G	G	G	A	-	A	G	R	R	G	G	G	G	G	G	G	G	G	G	G	G	G	G	G	G	G	G	G	G	G	G	G	-	R	-	R	R	-	G	G	G	-	G	G	G	G	G
13	56606530	A	A	A	A	-	-	G	A	A	A	A	A	A	A	A	A	A	A	A	A	A	A	A	A	A	A	A	A	A	A	A	A	A	A	R	A	A	R	A	A	A	A	A	A	A	A	A	A
13	56607208	G	G	G	G	-	-	T	G	K	K	G	G	G	G	G	G	G	G	G	-	G	G	G	G	G	G	G	G	G	G	G	G	G	G	-	K	G	K	G	G	G	G	G	G	G	G	-	G
13	56610736	A	A	A	A	-	G	G	A	R	A	A	A	A	A	A	A	A	A	A	A	A	A	A	A	A	A	A	A	A	A	A	A	A	A	-	R	A	R	A	A	-	A	A	A	A	-	A	A
13	56705259	C	C	C	C	T	T	T	-	C	C	C	C	C	C	C	C	C	C	C	C	C	C	C	C	C	C	C	C	C	C	C	C	C	C	C	C	C	C	C	C	C	C	C	C	C	C	C	C
13	56719140	T	T	T	T	C	C	C	T	T	T	T	K	T	T	T	T	T	T	T	T	T	T	T	G	G	G	G	G	T	T	T	T	T	T	T	T	T	T	T	T	T	T	T	T	T	T	T	T
13	56721791	T	T	T	T	C	C	-	-	-	-	-	-	-	-	-	-	-	-	-	-	-	-	-	-	-	-	-	-	-	-	-	-	-	-	-	-	-	-	-	-	-	-	-	-	-	-	-	-
13	56725309	G	G	G	G	A	A	A	R	G	G	G	G	G	G	-	G	G	G	-	G	G	-	-	G	G	G	G	G	G	G	G	G	G	G	G	G	G	R	-	G	G	G	G	G	G	R	G	G
13	56736409	A	A	A	A	C	-	C	-	-	-	-	-	-	-	-	-	-	-	-	-	-	-	-	-	-	-	-	-	-	-	-	-	-	-	-	-	-	-	-	-	-	-	-	-	-	-	-	-
13	56739845	C	C	C	C	-	A	A	-	-	-	-	-	-	-	-	-	-	-	-	-	-	-	-	-	-	-	-	-	-	-	-	-	-	-	-	-	-	-	-	-	-	-	-	-	-	-	-	-
13	56749418	T	T	T	T	G	G	G	-	-	-	-	-	-	-	-	-	-	-	-	-	-	-	-	-	-	-	-	-	-	-	-	-	-	-	-	-	-	-	-	-	-	-	-	-	-	-	-	-
13	56757809	T	T	T	T	G	G	G	-	-	-	-	-	-	-	-	-	-	-	-	-	-	-	-	-	-	-	-	-	-	-	-	-	-	-	-	-	-	-	-	-	-	-	-	-	-	-	-	-
13	56771978	A	A	A	A	-	T	T	A	W	A	A	A	A	A	A	A	A	A	A	W	W	A	A	A	A	A	A	A	A	A	A	A	-	A	W	A	A	A	A	A	A	A	A	-	A	A	A	A
13	56772898	C	C	C	C	A	A	A	C	C	C	C	C	C	C	C	-	C	C	C	C	M	C	C	C	C	C	C	C	C	C	C	C	C	C	M	C	C	C	C	C	C	C	C	-	C	C	C	-
13	56772911	T	T	T	T	A	A	A	T	W	T	T	T	T	T	T	-	T	T	T	T	W	T	T	T	T	T	T	T	T	T	T	T	T	T	W	T	T	T	T	T	T	T	T	T	T	T	T	-
13	56773149	G	G	G	G	A	A	A	G	R	G	G	G	G	G	G	G	G	G	G	R	G	G	G	G	G	-	G	G	G	G	G	G	G	G	R	G	-	G	G	G	G	G	G	G	G	G	G	G
13	56774941	C	C	C	C	G	G	G	C	S	C	C	C	C	C	C	C	C	C	C	S	S	C	C	C	C	C	C	C	C	C	C	C	C	C	S	-	C	C	C	C	C	C	C	S	C	C	C	C
13	56775108	A	A	A	A	C	C	C	A	A	A	A	A	A	A	A	A	A	A	A	A	M	A	A	A	A	A	A	A	A	A	A	A	A	A	M	A	A	A	A	A	A	A	A	A	A	A	A	A
13	56775736	A	A	A	A	C	-	C	-	-	-	-	-	-	-	-	-	-	-	-	-	-	-	-	-	-	-	-	-	-	-	-	-	-	-	-	-	-	-	-	-	-	-	-	-	-	-	-	-
13	56776618	T	T	T	T	C	C	C	T	T	T	T	T	T	T	T	T	T	T	T	T	T	T	T	T	T	T	T	T	T	T	T	T	T	T	Y	Y	T	T	T	T	T	T	T	T	Y	-	T	Y
13	56783824	A	A	A	A	-	-	G	-	-	-	-	-	-	-	-	-	-	-	-	-	-	-	-	-	-	-	-	-	-	-	-	-	-	-	-	-	-	-	-	-	-	-	-	-	-	-	-	-
13	56787326	T	T	T	T	C	C	C	-	-	-	-	-	-	-	-	-	-	-	-	-	-	-	-	-	-	-	-	-	-	-	-	-	-	-	-	-	-	-	-	-	-	-	-	-	-	-	-	-
13	56788239	C	C	C	C	T	-	T	-	-	-	-	-	-	-	-	-	-	-	-	-	-	-	-	-	-	-	-	-	-	-	-	-	-	-	-	-	-	-	-	-	-	-	-	-	-	-	-	-
13	56790522	A	A	A	A	C	C	C	-	-	-	-	-	-	-	-	-	-	-	-	-	-	-	-	-	-	-	-	-	-	-	-	-	-	-	-	-	-	-	-	-	-	-	-	-	-	-	-	-
13	56797323	G	G	G	G	T	-	T	G	K	G	G	K	G	G	G	G	G	G	G	G	G	G	G	G	G	G	G	G	G	-	G	G	G	K	G	G	G	G	G	G	G	G	G	-	G	G	G	G
13	56803856	C	C	C	C	T	-	T	C	Y	C	C	C	C	C	C	-	-	C	C	-	C	-	C	C	C	C	C	C	C	-	C	C	-	C	C	C	C	C	C	Y	C	C	Y	C	C	C	C	C
13	56808959	A	A	A	A	G	G	G	A	R	A	A	A	A	A	A	A	A	A	A	A	A	A	A	A	A	A	A	A	A	A	A	A	A	A	A	A	A	A	A	A	A	A	A	A	A	A	A	A
13	56815093	A	A	A	A	-	-	G	A	R	A	A	A	A	A	A	A	A	A	A	A	A	A	A	A	A	A	A	A	A	A	-	A	-	A	A	-	A	A	A	A	A	A	-	-	-	-	A	-
13	56817720	G	G	G	G	T	T	T	G	K	G	G	K	G	G	G	G	G	G	G	G	G	G	G	G	G	G	G	G	G	G	G	G	G	G	G	G	G	G	G	G	G	G	G	G	G	-	G	G
13	56824354	G	G	G	G	-	-	A	-	-	-	-	-	-	-	-	-	-	-	-	-	-	-	-	-	-	-	-	-	-	-	-	-	-	-	-	-	-	-	-	-	-	-	-	-	-	-	-	-
13	56830375	A	A	A	A	T	T	T	A	W	A	A	A	A	A	A	A	A	A	A	A	A	-	A	A	A	A	A	A	A	A	A	A	A	W	A	A	A	A	A	A	A	A	A	A	A	A	A	A
13	56831312	C	C	C	C	T	-	T	-	-	-	-	-	-	-	-	-	-	-	-	-	-	-	-	-	-	-	-	-	-	-	-	-	-	-	-	-	-	-	-	-	-	-	-	-	-	-	-	-
13	56832548	T	T	T	T	A	A	A	-	-	-	-	-	-	-	-	-	-	-	-	-	-	-	-	-	-	-	-	-	-	-	-	-	-	-	-	-	-	-	-	-	-	-	-	-	-	-	-	-
13	56838861	C	C	C	C	T	-	T	-	-	-	-	-	-	-	-	-	-	-	-	-	-	-	-	-	-	-	-	-	-	-	-	-	-	-	-	-	-	-	-	-	-	-	-	-	-	-	-	-
13	56849743	T	T	T	T	-	C	C	T	Y	T	Y	Y	T	T	T	-	T	T	T	T	T	T	T	T	T	T	T	T	T	T	T	T	T	T	T	T	T	T	T	T	T	T	T	T	-	T	T	Y
13	56850465	T	T	T	T	C	C	C	-	-	-	-	-	-	-	-	-	-	-	-	-	-	-	-	-	-	-	-	-	-	-	-	-	-	-	-	-	-	-	-	-	-	-	-	-	-	-	-	-
13	56851027	C	C	C	C	T	T	T	C	Y	C	C	C	C	C	C	-	C	C	C	-	C	-	C	C	Y	C	C	C	C	C	C	C	C	C	C	C	C	C	C	C	C	C	C	C	C	C	C	C
13	56170843	C	M	A	A	C	C	C	M	C	C	C	C	C	C	C	C	C	C	C	-	M	-	C	C	C	C	C	C	C	C	C	C	C	C	C	C	C	C	C	C	C	C	C	C	C	C	C	C
13	56171681	G	A	A	A	G	G	G	G	G	G	G	G	G	G	G	G	G	G	G	G	G	G	G	G	G	G	G	G	G	G	G	G	G	G	G	-	G	G	G	-	G	G	G	G	G	G	G	G
13	56171909	G	A	A	-	G	G	G	-	-	-	-	-	-	-	-	-	-	-	-	-	-	-	-	-	-	-	-	-	-	-	-	-	-	-	-	-	-	-	-	-	-	-	-	-	-	-	-	-
13	56172136	T	T	T	T	A	A	A	W	T	T	W	A	T	T	T	T	T	T	T	-	T	W	W	T	T	T	T	T	T	-	W	T	W	T	T	T	T	W	T	T	-	T	T	T	T	T	W	T
13	56172573	T	T	T	T	C	C	C	Y	T	T	T	T	T	T	T	T	T	T	T	-	T	Y	Y	T	T	T	T	T	T	-	-	T	Y	T	T	T	T	T	T	T	T	T	T	T	T	Y	Y	T
13	56174879	G	A	A	R	G	G	G	G	G	G	G	G	G	G	G	G	G	G	G	G	G	G	G	G	G	G	G	G	-	G	G	G	G	G	G	-	G	G	G	G	G	G	G	G	G	G	G	G
13	56176957	G	C	C	C	G	G	G	G	G	G	G	G	G	C	C	C	C	C	C	G	G	G	G	G	G	G	G	G	-	G	S	-	-	-	G	-	S	-	G	G	G	S	S	G	G	G	G	G
13	56178202	A	G	G	G	A	A	A	A	A	A	A	A	A	A	A	A	A	A	A	A	A	A	A	A	A	A	A	A	A	A	A	A	A	A	A	A	A	A	A	A	A	A	-	A	A	A	A	A
13	56178268	G	A	A	A	G	G	G	G	G	G	G	G	G	G	G	G	G	G	G	G	G	G	G	G	R	A	R	A	G	G	G	G	G	G	G	G	G	G	G	G	G	G	G	G	G	G	G	G
13	56179249	G	A	-	A	G	G	G	G	G	G	G	G	G	G	G	G	G	G	G	-	G	G	G	G	G	G	G	G	G	G	G	G	G	G	G	G	G	G	G	G	G	G	G	G	-	G	G	G
13	56179725	C	T	T	T	C	C	C	-	Y	Y	-	C	-	C	-	-	C	C	-	-	C	-	-	-	-	-	-	-	C	-	Y	C	Y	C	C	C	C	C	C	C	C	C	-	-	C	C	Y	C
13	56180570	A	A	A	A	G	G	G	R	G	G	A	A	A	A	A	A	A	A	A	-	A	A	R	-	R	-	R	-	A	-	R	A	R	A	R	R	A	-	A	A	A	A	A	A	A	R	R	A
13	56180656	G	-	-	-	G	G	G	G	G	G	G	G	G	G	G	G	G	G	G	-	G	G	G	-	-	-	-	-	-	G	G	-	G	G	G	G	G	G	G	G	G	G	G	G	G	-	G	-
13	56181016	A	R	R	-	A	A	A	A	A	A	A	A	A	-	A	A	A	A	A	-	A	A	A	A	-	A	A	A	A	A	A	A	-	A	A	A	A	A	A	A	A	A	A	A	A	A	A	A
13	56181068	C	-	-	T	C	C	C	C	C	C	C	C	C	C	C	C	C	C	C	C	C	C	C	C	C	C	C	C	C	C	C	C	C	C	C	C	C	C	C	C	C	C	C	C	C	C	C	C
13	56181211	C	G	G	G	C	C	C	C	C	C	C	C	C	C	C	C	C	C	C	C	C	C	C	C	C	C	C	C	C	C	C	C	C	C	C	C	C	C	C	C	C	C	C	C	C	C	C	C
13	56181296	A	G	G	G	A	A	A	A	A	A	A	A	A	A	A	A	A	A	A	A	A	A	A	A	A	A	A	A	A	A	A	A	A	A	A	A	A	A	A	A	A	A	A	A	A	A	A	A
13	56182357	G	A	A	A	G	G	G	G	G	G	G	G	G	G	G	G	G	G	G	G	G	G	G	A	G	G	G	G	G	G	G	G	G	G	G	G	G	G	G	G	G	G	G	G	G	G	G	G
13	56183251	G	C	C	C	G	G	G	G	G	G	G	G	-	G	G	-	G	G	G	G	G	-	G	G	G	G	G	G	G	G	G	-	G	-	G	G	G	G	G	G	G	G	-	G	-	G	G	G
13	56183282	G	T	T	T	G	G	G	G	G	G	G	G	G	G	G	G	G	G	G	G	G	G	G	A	G	G	G	G	G	G	G	G	G	-	G	G	G	G	G	G	G	G	-	-	G	G	G	G
13	56183357	A	R	G	R	A	A	A	A	A	A	A	A	G	A	A	A	A	-	A	A	A	A	A	-	-	-	G	G	A	A	A	A	A	A	A	A	A	A	A	A	A	-	-	A	A	A	A	A
13	56183460	G	-	A	-	G	G	G	G	G	G	G	G	R	G	G	-	G	G	G	G	G	-	G	G	G	G	G	G	-	G	G	G	G	G	G	G	G	G	G	G	G	G	G	-	G	-	G	G
13	56183567	T	-	C	C	T	T	T	T	T	T	T	T	-	T	T	T	T	T	T	T	T	-	T	T	-	-	Y	C	T	-	T	T	T	T	T	T	T	T	T	T	T	T	T	T	T	T	T	-
13	56183601	G	S	C	-	G	G	G	-	-	-	-	-	-	-	-	-	-	-	-	-	-	-	-	-	-	-	-	-	-	-	-	-	-	-	-	-	-	-	-	-	-	-	-	-	-	-	-	-
13	56183632	G	-	A	R	G	G	G	-	-	-	-	-	-	-	-	-	-	-	-	-	-	-	-	-	-	-	-	-	-	-	-	-	-	-	-	-	-	-	-	-	-	-	-	-	-	-	-	-
13	56183644	T	G	G	-	T	T	T	T	T	T	T	T	-	T	T	T	T	T	T	T	T	-	T	G	-	G	G	G	T	T	T	T	T	T	T	T	T	T	T	T	T	T	T	T	T	T	T	T
13	56183682	A	G	G	R	A	A	A	A	A	A	A	A	R	A	A	A	A	A	A	A	A	A	A	A	A	A	A	A	A	A	A	A	A	A	A	A	A	A	-	-	A	A	A	A	A	-	A	A
13	56183724	A	T	T	T	A	A	A	A	A	A	A	A	W	A	A	A	A	A	A	A	A	A	A	A	A	A	A	A	A	A	A	A	A	A	A	A	A	A	A	-	A	A	-	A	-	-	A	A
13	56184000	G	G	G	G	A	A	A	G	G	G	G	G	G	G	G	G	G	G	G	G	G	G	G	G	G	G	G	G	G	G	G	G	G	G	G	G	-	G	G	G	G	G	G	G	G	R	G	G
13	56184002	T	C	C	Y	T	T	T	T	T	T	T	T	T	T	T	T	T	T	T	T	T	T	T	T	T	T	T	T	T	T	T	T	T	T	T	T	-	T	T	T	T	T	T	T	T	T	T	T
13	56184050	T	C	C	C	T	T	T	T	T	T	T	T	C	T	T	T	T	T	T	T	T	T	T	C	C	C	C	C	T	T	T	T	T	T	T	T	T	T	T	T	T	T	T	T	T	T	T	T
13	56184187	C	A	M	A	C	C	C	C	C	C	C	C	C	C	C	C	C	C	C	C	C	-	C	C	C	C	C	C	C	C	C	C	C	C	C	C	C	C	C	C	C	C	C	C	C	C	C	C
13	56184239	G	A	R	A	G	G	G	G	G	G	G	G	A	G	G	G	G	G	G	G	G	-	G	A	A	A	A	A	G	G	G	G	G	G	G	G	G	G	G	G	G	G	G	G	G	G	G	G
13	56184362	T	A	A	A	T	T	T	T	T	T	T	T	A	T	T	T	T	T	T	T	T	T	T	T	T	T	T	T	T	T	T	T	T	T	T	T	T	T	T	T	T	T	T	T	T	T	T	T
13	56184468	A	G	R	G	A	A	A	A	A	A	A	A	A	A	A	A	A	A	A	A	A	A	A	A	A	A	A	A	A	A	A	A	A	A	A	A	A	A	A	A	A	A	A	A	A	A	A	A
13	56184518	C	A	M	A	C	C	C	C	C	C	C	C	A	C	C	C	C	C	C	C	C	C	C	C	C	C	C	C	C	C	C	C	C	C	C	C	C	C	C	C	-	C	C	C	C	C	C	C
13	56184595	G	-	R	-	G	G	G	G	G	G	G	G	R	G	G	G	G	G	G	G	G	G	G	G	G	G	G	G	G	G	G	G	G	G	G	G	G	G	G	G	G	G	G	G	G	G	G	G
13	56184938	G	-	A	-	G	G	G	G	G	G	G	G	A	G	G	G	G	-	G	G	G	G	G	A	A	-	R	G	G	G	G	G	G	G	G	G	G	G	G	-	G	G	G	G	G	G	G	G
13	56184946	G	-	A	-	G	G	G	G	G	G	G	G	A	G	G	G	G	-	G	G	G	G	G	A	G	G	G	G	G	G	G	G	G	G	G	G	G	G	G	G	G	G	G	G	G	G	G	G
13	56185226	G	-	C	C	G	G	G	G	G	G	G	G	C	G	G	G	G	G	G	G	G	G	G	C	G	G	G	G	G	G	G	G	G	G	G	G	G	G	G	G	G	G	G	G	G	G	G	G
13	56185293	T	C	C	-	T	T	T	T	T	T	T	T	C	T	T	T	T	T	T	T	T	-	T	C	T	T	T	T	T	T	T	T	T	T	T	T	T	T	T	T	T	T	T	T	T	T	T	T
13	56185328	G	G	G	-	G	G	G	-	-	-	-	-	-	-	-	-	-	-	-	-	-	-	-	-	-	-	-	-	-	-	-	-	-	-	-	-	-	-	-	-	-	-	-	-	-	-	-	-
13	56185381	A	R	-	-	A	A	A	-	-	-	-	-	-	-	-	-	-	-	-	-	-	-	-	-	-	-	-	-	-	-	-	-	-	-	-	-	-	-	-	-	-	-	-	-	-	-	-	-
13	56185625	T	A	A	A	T	T	T	T	T	T	T	T	A	T	T	T	T	T	T	-	T	T	T	A	T	T	T	T	T	T	T	T	T	-	T	T	T	T	T	T	T	T	T	T	T	T	T	T
13	56185714	G	-	A	A	G	G	G	G	G	G	G	G	A	G	G	G	G	G	G	G	G	G	G	G	G	G	G	G	G	G	G	G	G	G	G	G	G	G	G	G	G	G	G	G	G	G	G	-
13	56185751	G	A	A	A	G	G	G	G	G	G	G	G	A	G	G	G	G	G	G	G	G	G	G	G	G	G	G	G	G	G	G	G	G	G	G	G	G	G	G	G	G	G	G	G	G	G	G	G
13	56185780	G	A	A	A	G	G	G	G	G	G	G	G	A	G	G	G	G	G	G	G	G	-	G	G	G	G	G	G	G	G	G	G	G	G	G	G	G	G	G	G	G	G	G	G	G	G	G	G
13	56185845	C	S	G	G	C	C	C	C	C	C	C	C	C	C	C	C	C	C	C	-	C	C	C	C	C	C	C	C	C	C	C	C	C	C	C	C	C	C	C	C	C	C	C	C	C	C	C	C
13	56185855	C	Y	T	T	C	C	C	C	C	C	C	C	C	C	C	C	C	C	C	-	C	C	C	C	C	C	C	C	C	C	C	C	C	-	C	C	C	C	C	C	C	C	C	C	C	C	-	C
13	56185903	C	-	T	T	C	C	C	C	C	C	C	C	C	C	C	C	C	C	C	-	C	C	C	C	C	C	C	C	C	C	C	C	C	C	C	C	C	C	C	C	C	C	C	C	C	C	C	C
13	56186398	T	-	K	K	T	T	T	T	T	T	T	T	C	T	T	T	T	T	T	T	T	-	T	T	T	T	T	T	T	T	T	T	T	T	T	T	T	T	T	T	T	T	T	T	T	T	T	T
13	56186408	C	T	-	T	C	C	C	C	C	C	C	C	T	C	C	C	C	C	C	C	C	-	C	T	T	T	T	T	C	C	C	C	C	C	Y	C	C	C	C	C	C	C	C	C	-	C	C	-
13	56186461	A	G	G	G	A	A	A	-	-	-	-	-	-	-	-	-	-	-	-	-	-	-	-	-	-	-	-	-	-	-	-	-	-	-	-	-	-	-	-	-	-	-	-	-	-	-	-	-
13	56186743	T	C	C	C	T	T	T	T	T	T	T	T	C	T	T	T	T	T	T	T	T	-	T	T	T	T	T	T	T	T	T	T	T	T	T	T	T	T	T	T	T	T	T	T	T	T	T	T
13	56186905	T	C	C	C	T	T	T	T	T	T	T	T	T	T	T	T	T	T	T	T	T	T	T	T	T	T	T	T	T	T	T	T	T	T	T	T	T	T	T	T	T	T	T	T	T	T	T	T
13	56186953	G	C	C	C	G	G	G	G	G	G	G	G	C	G	G	G	G	G	G	G	G	G	G	G	G	G	G	G	G	G	G	G	G	G	G	G	G	G	G	G	G	G	G	G	G	G	G	G
13	56186997	A	G	G	G	A	A	A	A	A	A	A	A	A	A	A	A	A	A	A	A	A	A	A	A	A	A	A	A	A	A	A	A	A	-	A	A	A	A	A	A	A	A	A	A	A	A	A	A
13	56187110	T	C	-	-	T	T	T	T	T	T	T	T	T	T	T	T	T	T	T	T	T	-	T	T	T	T	T	T	T	T	T	T	T	T	T	T	T	T	T	T	T	T	T	T	T	T	T	T
13	56187473	C	T	T	T	C	C	C	C	C	C	C	C	T	C	C	C	C	C	C	C	C	C	C	C	C	C	C	C	C	C	C	C	C	C	Y	C	C	C	C	C	C	C	C	C	Y	-	C	-
13	56187514	G	A	A	A	G	G	G	G	G	G	G	G	A	G	G	G	G	G	G	G	G	G	G	A	A	A	A	A	G	G	G	G	G	G	R	-	G	G	G	G	G	G	G	G	-	G	G	-
13	56187603	A	G	-	-	A	A	A	A	A	A	A	A	G	A	A	A	A	A	A	A	A	A	A	A	G	G	G	G	A	A	A	A	A	A	A	A	A	A	A	A	-	A	A	A	A	A	A	A
13	56188457	A	G	G	G	A	A	A	R	A	A	A	A	G	A	A	A	A	A	A	A	A	A	A	A	A	A	A	A	A	A	A	A	A	A	R	A	A	A	A	A	A	A	A	A	G	A	A	G
13	56189034	A	C	C	C	A	A	A	M	A	A	A	A	C	A	A	A	A	A	A	A	A	A	A	C	C	C	C	C	A	-	A	A	A	A	M	A	A	A	A	A	A	A	A	A	-	A	A	C
13	56189634	A	R	G	-	A	A	A	-	A	A	A	A	G	A	A	A	A	A	-	A	A	A	A	G	R	G	G	G	A	A	A	A	A	-	R	A	-	A	A	-	A	A	A	A	R	-	A	R
13	56189703	A	C	C	C	A	A	A	A	A	-	A	A	C	A	A	A	A	A	-	A	A	A	A	C	M	C	C	C	A	A	A	-	-	-	M	A	A	A	A	-	A	A	-	A	C	-	A	M
13	56189985	A	R	R	R	A	A	A	A	A	A	A	A	-	A	A	A	A	A	A	A	A	A	A	-	A	A	A	-	A	A	A	A	A	A	A	A	A	A	A	A	-	A	-	A	-	A	-	-
13	56190058	G	K	-	-	G	G	G	G	-	G	G	G	G	G	G	G	G	G	G	-	G	-	G	G	-	G	G	G	G	G	G	G	G	G	G	G	G	G	G	G	G	G	G	G	G	G	G	G
13	56190301	C	-	T	T	C	C	C	C	C	C	C	C	C	C	C	C	C	C	C	-	C	-	C	C	C	C	C	C	C	C	C	C	C	-	C	C	C	C	C	C	C	C	C	C	C	C	C	C
13	56194475	C	T	T	T	C	C	C	C	C	C	C	C	C	C	C	C	C	C	C	C	C	C	C	C	C	C	C	C	C	C	C	C	C	-	C	C	C	C	C	C	C	C	C	C	C	C	C	C
13	56197544	C	Y	T	T	C	-	C	Y	Y	Y	Y	T	T	-	-	-	-	-	T	-	-	-	-	-	C	-	C	C	T	-	T	T	T	C	Y	Y	Y	-	Y	Y	Y	T	T	C	C	-	Y	C
13	56198169	A	G	G	-	A	A	A	G	G	G	G	G	G	G	G	G	A	R	G	R	R	R	R	G	G	G	G	G	G	G	G	G	G	-	G	R	R	G	R	R	R	G	G	A	G	G	R	G
13	56198994	T	T	T	T	-	C	C	T	T	T	T	T	T	T	T	T	T	T	T	T	T	Y	T	T	T	T	T	T	T	T	T	T	T	T	T	T	T	T	T	-	T	T	T	T	T	-	T	T
13	56199253	A	G	G	G	A	A	A	A	A	A	A	A	A	A	A	A	A	A	A	A	A	A	A	A	A	A	A	A	A	A	A	A	A	A	A	A	A	A	A	A	A	A	A	A	A	A	A	A
13	56199691	A	C	C	C	A	A	A	-	-	-	-	-	-	-	-	-	-	-	-	-	-	-	-	-	-	-	-	-	-	-	-	-	-	-	-	-	-	-	-	-	-	-	-	-	-	-	-	-
13	56199841	T	T	T	T	C	C	C	T	Y	T	Y	T	C	T	T	T	T	T	T	T	T	-	T	C	C	C	C	C	T	T	T	T	T	Y	Y	Y	Y	T	T	T	Y	T	T	T	C	Y	Y	C
13	56200368	C	T	T	T	C	C	C	C	Y	Y	T	T	C	T	T	T	C	Y	T	Y	C	C	C	T	T	T	T	C	T	Y	Y	T	Y	C	Y	Y	Y	Y	Y	Y	Y	-	T	C	C	C	C	C
13	56200681	C	T	T	T	C	C	C	T	T	T	T	T	T	T	T	T	C	Y	T	T	Y	Y	C	C	T	T	T	T	T	Y	Y	T	Y	Y	T	T	T	Y	Y	-	Y	T	T	C	T	C	Y	T
13	56210278	C	C	C	C	G	G	G	G	C	C	S	C	G	C	C	C	G	S	C	S	C	-	S	C	C	C	C	C	C	S	S	C	S	-	C	S	S	S	S	S	S	S	S	C	C	G	-	C
13	56210404	A	A	A	A	G	G	G	G	A	A	G	G	G	A	A	A	G	R	A	R	A	G	R	G	G	G	G	G	A	R	A	A	R	R	A	R	R	R	R	A	R	R	R	A	A	R	G	A
13	56211316	G	G	G	G	A	A	A	A	G	G	A	A	A	G	G	G	A	R	G	R	G	R	R	A	A	A	A	A	G	R	R	G	R	-	G	G	-	R	R	R	R	R	G	G	G	A	R	G
13	56211409	C	C	C	C	A	A	A	-	C	C	A	A	A	C	-	C	-	A	C	-	C	-	M	-	-	A	A	C	C	C	M	C	-	C	C	C	C	-	-	-	-	M	C	C	C	-	-	-
13	56211555	C	C	C	C	A	A	A	-	C	C	M	C	A	C	C	C	A	M	C	M	C	M	M	C	C	C	C	C	C	-	M	C	M	C	C	C	M	M	M	C	M	C	M	-	C	M	M	C
13	56211933	C	T	T	T	C	C	C	C	T	T	C	C	C	T	T	T	C	Y	T	Y	T	Y	C	C	C	C	C	C	T	-	T	T	Y	Y	T	T	Y	C	C	C	C	Y	C	T	T	C	Y	T
13	56212356	G	A	A	A	G	G	G	G	A	A	G	G	G	A	A	A	G	R	A	R	A	R	G	G	G	G	G	G	A	R	R	A	-	G	A	R	R	R	G	G	G	R	R	A	A	G	A	A
13	56214515	G	A	A	A	G	G	G	G	G	G	G	G	G	G	G	G	G	G	G	G	G	G	G	G	G	G	G	G	G	G	G	G	G	-	G	G	G	G	G	G	G	G	G	G	G	G	G	G
13	56215169	A	T	-	T	A	A	A	A	A	A	A	-	A	A	A	-	A	A	-	A	A	-	A	-	-	-	-	-	A	A	A	A	A	A	A	A	A	A	A	A	A	A	-	A	A	A	A	A
13	56216849	C	T	T	T	C	C	C	C	C	C	C	-	-	-	-	-	-	-	-	-	-	-	-	C	-	-	C	-	C	C	C	C	C	C	C	C	C	C	C	-	C	C	C	C	C	C	C	C
13	56217593	T	C	C	C	T	T	T	T	T	T	T	T	T	-	T	-	-	T	T	T	T	-	T	T	T	T	T	T	T	T	T	T	T	T	T	T	T	T	T	T	T	T	T	T	T	T	T	T
13	56217596	T	C	C	C	T	T	T	T	T	T	T	T	T	-	T	-	-	T	-	T	T	-	T	T	T	T	T	T	T	T	T	T	T	T	T	T	T	T	T	T	T	T	T	T	T	T	T	T
13	56217604	A	C	C	C	A	A	A	A	A	A	A	A	A	-	A	-	-	A	A	A	A	-	A	M	A	A	A	A	A	A	A	A	A	A	A	A	A	A	A	A	A	A	A	A	A	A	A	A
13	56218539	G	G	G	G	A	A	A	G	G	G	G	-	G	G	G	-	G	G	G	-	G	-	G	G	G	-	-	-	G	G	G	G	G	G	G	G	G	G	G	G	G	G	G	G	-	R	G	G
13	56223427	T	T	T	T	-	C	C	-	T	T	T	T	T	T	T	T	T	T	T	T	T	C	Y	T	T	T	T	T	T	Y	Y	T	Y	Y	Y	C	T	C	T	T	T	T	T	T	T	-	C	T
13	56224943	G	G	G	G	A	A	A	R	G	-	-	-	-	-	-	-	-	-	-	-	-	-	-	-	-	-	-	-	G	R	R	-	-	-	R	A	G	A	-	G	G	G	G	-	-	-	-	-
13	56225078	C	T	Y	Y	C	C	C	C	C	C	-	C	C	C	C	-	C	C	-	-	C	-	C	C	C	C	C	C	C	-	C	C	C	C	C	C	C	C	C	C	C	C	C	C	C	C	C	C
13	56225222	A	A	A	A	G	G	G	R	A	A	A	-	A	A	A	A	A	A	A	A	A	G	R	A	A	A	A	A	A	R	R	A	R	A	A	R	A	R	A	A	A	A	A	A	A	G	G	A
13	56228324	T	C	C	C	T	T	T	T	T	T	T	T	T	T	T	T	T	T	T	-	T	T	T	T	T	T	T	T	T	T	T	T	T	T	T	T	T	T	T	T	T	T	T	T	T	T	T	T
13	56229214	G	A	A	A	G	G	G	G	G	G	G	G	G	G	G	G	G	G	G	G	G	G	G	G	G	G	G	G	G	G	G	G	G	G	G	G	G	G	G	G	G	G	G	G	G	G	G	G
13	56229376	G	A	A	A	G	G	G	-	G	G	G	G	G	G	G	G	G	G	G	G	G	G	G	G	G	G	G	G	G	G	G	G	G	G	G	G	G	G	G	G	G	G	G	G	G	G	G	G
13	56230585	G	T	T	T	G	G	G	G	G	G	G	G	G	G	G	G	G	G	G	K	G	G	G	G	G	G	G	G	G	G	G	G	G	G	G	G	G	G	G	G	-	G	G	G	G	G	G	G
13	56232275	G	A	A	A	G	G	G	R	R	R	A	A	A	A	A	A	A	A	A	R	A	G	G	A	A	A	A	A	A	R	R	A	R	G	R	R	A	G	R	R	R	A	A	A	A	G	G	A
13	56233038	C	T	T	-	C	C	C	-	-	-	-	-	-	-	-	-	-	-	-	-	-	-	-	-	-	-	-	-	-	-	-	-	-	-	-	-	-	-	-	-	-	-	-	-	-	-	-	-
13	56234410	T	C	C	C	T	T	T	T	T	T	T	T	T	T	T	T	C	Y	T	T	T	T	T	T	T	T	T	T	T	T	T	-	T	T	T	T	T	T	T	-	T	T	T	T	T	T	T	T
13	56234416	A	T	T	T	A	A	A	A	A	A	A	A	A	A	A	A	T	W	A	A	A	A	A	A	A	A	A	A	A	A	A	-	-	A	A	A	A	A	A	-	A	A	A	A	A	A	A	A
13	56234494	G	A	A	R	G	G	G	G	G	G	G	G	G	G	G	G	-	R	G	G	G	G	G	G	G	G	G	G	G	G	G	-	G	G	-	-	G	G	G	G	G	G	G	-	G	G	G	G
13	56234524	T	A	A	W	T	T	T	-	T	T	T	T	T	T	T	T	T	T	T	T	T	T	T	-	T	T	T	T	T	T	T	-	T	T	-	-	T	T	T	T	T	T	T	T	-	T	-	T
13	56234665	G	T	T	T	G	G	G	G	G	G	-	T	G	G	G	G	G	G	G	K	G	G	G	G	G	G	G	G	G	G	G	G	G	G	G	G	G	G	G	G	G	G	-	G	G	G	G	G
13	56234788	A	G	G	G	A	A	A	A	A	A	A	A	A	A	A	A	A	A	A	A	A	A	A	C	A	A	A	A	-	A	A	A	A	A	A	A	A	A	A	A	A	A	A	A	A	A	A	A
13	56235475	C	-	A	M	C	C	C	-	C	-	C	C	C	C	C	-	-	C	C	-	C	C	C	C	C	C	C	C	C	C	C	C	C	C	C	C	C	C	-	-	C	C	C	C	-	C	C	C
13	56236492	A	A	A	A	G	G	G	A	R	R	A	A	A	A	A	A	A	A	A	R	A	-	-	A	A	A	A	A	A	A	A	A	A	A	R	A	A	R	A	A	A	A	A	A	A	-	R	A
13	56236910	G	A	A	A	G	G	G	G	G	G	G	G	G	G	G	G	G	G	G	G	G	G	G	G	G	G	G	G	G	G	G	G	G	-	G	G	G	G	G	G	G	G	G	G	G	G	G	G
13	56237212	C	C	C	C	A	A	A	-	M	M	C	C	C	C	C	C	C	C	C	M	C	A	M	C	C	C	C	C	C	C	C	C	C	C	M	M	C	A	C	C	C	C	C	C	C	-	-	C
13	56238160	G	A	A	A	G	G	G	G	G	G	G	G	G	G	G	G	G	G	G	G	G	G	G	G	-	G	G	G	G	G	G	G	G	G	G	G	-	G	G	G	-	G	G	G	G	G	G	G
13	56238180	C	C	C	C	T	T	T	C	C	C	Y	T	C	C	C	C	C	C	C	Y	Y	T	Y	C	-	C	C	C	C	Y	C	C	C	C	C	C	-	C	Y	Y	-	Y	Y	C	C	Y	Y	C
13	56241148	T	-	T	T	G	G	G	-	G	-	G	-	-	-	G	-	G	G	G	-	-	-	G	G	G	-	G	G	G	K	K	G	K	T	-	-	G	K	K	K	K	G	G	G	-	K	K	T
13	56241322	A	C	-	C	A	A	A	A	A	A	-	A	A	A	A	-	A	A	A	-	A	A	A	A	A	-	A	A	A	A	A	A	A	A	A	A	A	A	A	A	A	-	A	A	A	A	A	A
13	56241374	A	C	C	C	A	A	A	A	-	-	M	A	A	C	C	A	A	M	C	-	A	A	A	A	A	A	A	A	-	A	M	-	M	A	-	A	A	A	A	A	A	-	M	A	-	A	A	A
13	56242013	G	A	A	-	G	G	G	G	G	G	R	G	G	G	G	G	G	G	G	G	G	G	G	G	A	A	A	A	G	G	G	G	G	G	G	G	G	G	G	G	G	G	G	G	G	G	G	G
13	56242016	T	C	C	-	T	T	T	T	T	T	Y	T	T	T	T	T	T	T	T	T	T	T	T	C	C	C	C	C	T	T	T	T	T	T	T	T	T	T	T	T	T	T	T	T	T	T	T	T
13	56244384	A	A	A	A	G	G	G	R	A	A	A	A	G	A	A	A	A	A	A	A	R	-	R	A	A	A	A	A	A	R	A	A	A	A	R	A	A	A	A	A	A	A	A	G	-	-	R	G
13	56246139	G	A	A	A	G	G	G	G	G	G	G	G	G	G	G	G	G	G	G	G	G	G	G	G	G	G	G	G	G	G	G	G	G	G	G	G	G	G	G	G	G	G	G	G	G	G	G	G
13	56247760	G	A	A	A	G	G	G	G	G	G	G	G	G	G	G	G	G	G	G	G	G	G	G	G	G	G	G	G	G	G	G	G	G	G	G	G	G	G	G	G	G	G	G	G	G	-	G	G
13	56249356	C	T	T	T	C	C	C	Y	-	C	C	C	C	C	C	C	C	C	-	C	C	C	C	C	C	C	C	C	C	C	C	C	C	C	C	C	C	-	C	C	-	C	C	C	C	C	C	C
13	56250343	T	T	T	T	G	G	G	K	K	K	T	T	G	T	T	T	T	T	T	G	K	G	T	T	T	T	T	T	T	-	K	T	K	-	G	G	T	G	T	T	T	T	T	G	G	G	G	G
13	56251316	A	G	G	G	A	A	A	G	G	G	G	G	-	G	G	G	G	G	G	G	R	A	-	-	G	-	G	G	-	-	-	G	R	-	A	-	G	A	R	A	-	G	-	A	A	A	-	A
13	56251329	T	C	C	C	T	T	T	C	C	C	C	C	-	C	C	C	C	C	C	C	Y	T	-	-	Y	-	C	C	-	-	-	C	Y	-	-	-	C	T	Y	Y	-	C	-	-	T	T	T	T
13	56251843	C	C	C	C	T	T	T	C	C	C	C	C	T	C	C	C	C	C	C	C	Y	T	C	C	C	C	C	C	C	T	Y	C	C	Y	T	T	C	T	-	C	C	C	C	T	T	T	T	T
13	56252047	T	T	T	T	C	C	-	T	T	T	T	T	T	T	T	T	T	T	T	T	T	C	T	T	T	T	T	T	T	T	T	T	T	T	T	T	T	T	T	T	T	T	T	T	T	Y	T	T
13	56252672	G	-	-	-	G	G	G	-	-	-	-	-	-	-	-	-	-	-	-	-	-	-	-	-	-	-	-	-	-	-	-	-	-	-	-	-	-	-	-	-	-	-	-	-	-	-	-	-
13	56252765	A	G	G	G	A	A	A	R	R	R	A	A	A	A	A	A	A	A	A	A	A	A	A	A	A	A	A	A	A	-	A	A	A	A	A	-	R	A	A	A	A	A	A	A	A	A	A	A
13	56252879	A	G	G	G	A	A	A	R	A	A	A	A	A	A	A	A	A	A	A	-	A	A	A	A	A	A	A	A	A	-	A	A	-	A	A	A	A	A	R	-	R	A	R	A	A	A	A	A
13	56253015	T	C	C	C	T	T	T	Y	T	T	T	T	T	T	T	T	T	T	T	T	T	T	T	T	T	T	T	T	T	-	T	T	T	T	T	T	T	T	T	T	T	T	T	T	T	T	T	T
13	56253542	A	A	A	A	T	T	T	A	A	A	A	A	T	A	A	A	A	A	A	A	A	T	A	A	A	A	A	A	A	A	A	A	A	A	A	A	A	W	A	A	A	A	A	A	A	T	A	-
13	56254259	G	-	A	-	G	-	G	A	A	A	A	A	G	-	G	-	A	A	A	-	A	R	R	A	G	G	A	G	A	A	A	A	A	R	A	A	A	R	R	R	R	A	A	A	A	G	A	-
13	56254298	A	A	A	A	G	-	G	A	A	A	A	A	G	A	A	A	A	A	A	A	A	R	A	A	A	A	A	A	A	A	A	A	A	A	A	A	A	-	A	A	A	A	A	A	-	-	A	A
13	56254402	C	G	G	G	C	C	C	C	G	-	S	-	C	C	C	C	C	C	C	S	-	C	S	C	C	C	C	C	C	G	S	C	-	C	G	G	S	S	S	S	S	S	S	G	-	C	G	G
13	56254423	G	A	A	A	G	-	G	-	A	-	A	A	G	G	G	A	A	A	A	A	-	G	R	A	A	A	A	A	A	A	A	A	-	G	A	A	A	R	R	R	R	A	A	A	-	G	A	A
13	56254467	C	T	-	T	C	C	C	-	T	-	Y	C	C	C	C	C	C	C	C	Y	T	C	Y	C	C	C	C	C	C	T	Y	C	Y	C	T	T	Y	Y	Y	Y	Y	Y	Y	T	T	C	T	T
13	56254506	T	C	-	C	T	T	T	Y	Y	Y	T	T	T	T	T	T	T	T	T	T	T	T	T	T	T	T	T	T	T	T	T	T	T	-	T	-	Y	T	T	T	T	T	T	T	T	T	T	T
13	56255130	G	T	-	T	G	G	G	-	-	-	-	-	-	-	-	-	-	-	-	-	-	-	-	-	-	-	-	-	-	-	-	-	-	-	-	-	-	-	-	-	-	-	-	-	-	-	-	-
13	56255942	G	A	A	A	G	G	-	R	A	A	A	A	G	G	G	A	A	A	A	A	A	G	R	G	R	G	G	G	A	A	A	A	A	R	A	A	A	R	A	R	R	A	-	A	A	-	A	A
13	56256127	T	C	C	C	T	-	T	C	C	C	C	C	T	T	T	C	C	C	C	C	C	T	Y	C	T	T	T	T	C	C	-	C	C	T	C	C	C	Y	Y	Y	Y	C	C	C	C	T	C	C
13	56256561	A	A	A	A	G	G	G	A	A	A	A	A	G	G	G	A	A	A	A	A	A	G	A	A	G	G	G	G	A	A	-	A	A	A	A	A	A	R	A	A	A	A	A	A	A	-	A	A
13	56256817	A	A	A	A	G	G	G	A	A	A	A	A	G	A	A	A	A	A	A	A	A	-	A	A	A	A	A	A	A	A	A	A	A	A	A	A	A	R	A	A	A	A	A	-	A	-	A	A
13	56257222	T	T	T	T	C	C	C	T	T	T	T	T	C	C	C	C	C	C	C	T	T	C	T	C	C	C	C	C	C	T	T	C	Y	T	T	T	-	Y	T	T	T	Y	Y	T	T	C	T	T
13	56257227	G	G	G	G	A	A	-	G	G	G	G	G	A	A	A	G	G	G	G	G	G	A	G	G	R	A	G	G	G	G	G	G	G	G	G	G	-	R	G	G	G	G	G	G	G	-	G	G
13	56257283	T	T	T	T	G	G	G	T	T	T	T	T	G	G	G	T	T	T	T	T	T	G	T	G	G	G	G	G	T	T	T	-	T	T	T	T	T	K	T	T	T	T	T	T	T	G	T	T
13	56257332	A	A	A	A	G	G	G	A	A	A	A	A	G	A	A	A	A	A	A	A	A	G	A	A	G	G	G	G	A	-	A	-	A	A	A	A	A	R	A	A	A	A	A	A	A	-	A	A
13	56257725	A	A	A	A	T	T	T	-	-	-	-	-	-	-	-	-	-	-	-	-	-	-	-	-	-	-	-	-	-	-	-	-	-	-	-	-	-	-	-	-	-	-	-	-	-	-	-	-
13	56257769	G	G	G	G	T	T	T	K	K	K	G	G	T	G	G	T	T	T	T	G	K	T	G	-	T	T	T	T	T	G	K	T	K	-	G	-	T	-	K	K	T	T	T	G	G	-	G	G
13	56257861	C	T	T	T	C	C	C	Y	Y	Y	T	-	-	C	C	C	C	C	C	Y	Y	-	C	C	C	C	C	C	C	T	Y	C	Y	-	T	T	C	T	C	C	C	C	C	T	-	C	T	T
13	56257975	C	T	T	T	C	C	C	-	C	C	Y	T	C	C	C	C	C	C	C	C	C	C	Y	C	C	C	C	C	-	Y	-	C	-	-	C	-	C	C	C	C	C	C	C	T	C	-	Y	-
13	56258022	C	T	T	T	C	C	C	-	-	-	-	-	-	-	-	-	-	-	-	-	-	-	-	-	-	-	-	-	-	-	-	-	-	-	-	-	-	-	-	-	-	-	-	-	-	-	-	-
13	56258078	C	C	C	C	T	T	T	Y	Y	Y	C	C	T	C	C	T	T	T	T	Y	C	T	C	C	C	C	C	C	-	C	-	-	Y	-	-	C	C	Y	C	C	C	Y	Y	C	-	T	C	C
13	56258786	C	T	T	T	C	C	C	Y	C	C	C	C	C	C	C	C	C	C	C	-	Y	C	C	C	C	C	C	C	C	Y	-	C	Y	Y	C	Y	C	C	C	Y	Y	Y	Y	T	C	C	Y	C
13	56259060	G	G	G	G	A	A	A	G	G	G	G	G	G	G	G	G	G	G	G	G	G	A	R	G	G	G	G	G	G	G	G	-	G	-	G	G	G	G	G	G	-	G	-	G	G	R	G	G
13	56259246	G	C	C	C	G	G	G	-	-	-	-	-	-	-	-	-	-	-	-	-	-	-	-	-	-	-	-	-	-	-	-	-	-	-	-	-	-	-	-	-	-	-	-	-	-	-	-	-
13	56259356	A	A	A	A	-	G	G	A	A	A	A	A	G	A	A	-	A	A	A	A	R	G	R	A	A	A	A	A	A	R	A	A	A	A	G	R	A	G	A	A	A	A	A	A	G	-	R	G
13	56259389	A	-	C	C	A	A	A	-	-	-	-	-	-	-	-	-	-	-	-	-	-	-	-	-	-	-	-	-	-	-	-	-	-	-	-	-	-	-	-	-	-	-	-	-	-	-	-	-
13	56259613	A	G	G	G	-	A	A	-	A	A	A	A	A	A	A	A	A	A	A	A	A	-	A	A	A	A	A	A	A	A	A	A	A	A	A	A	A	A	A	A	A	A	A	A	A	A	A	A
13	56260002	C	A	A	A	C	C	C	M	M	M	C	C	C	C	C	C	C	C	C	C	M	C	C	C	C	C	C	-	C	M	M	C	M	M	C	M	M	C	M	M	M	M	M	-	C	-	M	C
13	56260401	G	A	-	-	G	G	G	-	-	-	-	-	-	-	-	-	-	-	-	-	-	-	-	-	-	-	-	-	-	-	-	-	-	-	-	-	-	-	-	-	-	-	-	-	-	-	-	-
13	56260574	T	T	T	T	-	C	C	Y	T	T	-	C	T	T	T	T	-	-	T	T	Y	C	Y	C	T	T	T	T	T	Y	T	T	T	T	C	Y	T	Y	T	T	T	T	-	T	C	Y	Y	C
13	56260677	C	T	T	T	C	C	C	Y	Y	Y	C	C	C	C	C	-	T	-	T	-	Y	-	C	T	C	C	C	C	T	Y	T	-	T	C	C	Y	T	C	Y	Y	Y	T	-	T	C	C	Y	-
13	56260823	G	A	A	A	-	G	G	R	G	G	G	G	-	-	G	G	-	G	-	G	-	-	G	G	G	-	-	-	G	R	R	G	R	-	G	-	G	G	R	R	R	R	-	A	G	G	R	G
13	56260836	C	T	T	T	-	C	C	Y	Y	Y	C	C	-	C	C	T	-	T	-	C	C	-	C	C	C	C	C	C	T	Y	T	T	-	-	C	T	-	C	T	Y	Y	T	T	T	C	C	Y	C
13	56261055	A	G	G	G	A	A	A	R	R	R	A	A	A	G	G	A	A	A	A	A	R	-	A	A	A	A	A	A	A	R	R	-	R	R	A	R	R	A	R	R	R	R	R	G	A	A	R	A
13	56261753	T	-	-	-	G	G	G	-	T	T	T	-	T	T	T	-	-	-	-	T	T	-	K	-	-	T	T	T	-	-	-	-	-	-	T	G	T	K	T	T	T	-	-	-	T	-	T	T
13	56261801	C	T	T	-	C	C	C	-	C	C	C	C	C	C	C	-	-	-	-	-	C	C	C	C	C	T	C	C	-	Y	-	-	-	C	C	C	-	C	C	-	Y	T	-	T	C	C	Y	C
13	56262088	C	-	-	T	C	C	C	-	-	Y	C	C	C	C	-	C	-	-	-	-	C	C	C	-	C	-	C	C	C	Y	Y	C	-	-	C	Y	-	C	C	-	Y	C	-	-	-	-	-	C
13	56262113	T	C	C	C	T	T	T	Y	-	T	T	T	T	T	T	T	T	T	T	T	T	T	T	-	T	-	T	T	T	Y	Y	T	Y	-	T	Y	-	T	Y	Y	C	Y	-	-	T	-	-	T
13	56262910	G	R	A	A	G	G	G	R	G	G	G	G	G	G	G	G	G	G	G	G	R	G	G	G	G	G	G	G	G	G	G	G	G	G	G	G	G	G	R	R	R	R	R	G	G	G	-	G
13	56262991	A	G	G	G	A	A	A	R	A	A	A	-	A	A	A	A	A	A	A	A	R	A	A	G	-	-	G	-	A	A	A	-	A	A	A	A	A	A	R	R	R	R	-	A	A	A	A	A
13	56266244	T	Y	-	Y	T	T	T	Y	Y	Y	Y	C	T	T	T	T	T	T	T	T	T	T	T	T	T	T	T	T	T	T	T	T	T	T	T	T	T	T	T	-	Y	T	T	T	T	T	T	T
13	56266325	T	C	C	C	T	T	T	Y	C	C	Y	C	T	T	T	T	T	T	T	Y	T	T	T	-	T	T	T	T	T	T	T	T	T	T	T	T	Y	T	Y	Y	Y	T	-	T	T	-	T	T
13	56266442	T	T	T	T	-	-	C	T	T	T	Y	T	C	T	T	T	T	T	T	T	T	C	Y	T	T	T	T	T	T	T	T	T	T	T	T	T	T	Y	T	T	T	T	T	-	T	C	T	T
13	56266453	T	C	C	C	T	T	T	Y	C	-	Y	C	T	T	T	T	T	T	T	Y	T	T	T	T	T	T	T	T	T	T	T	T	T	T	T	T	Y	T	Y	Y	Y	Y	Y	T	T	T	T	T
13	56266525	A	G	G	G	A	A	A	R	G	G	R	G	A	A	A	A	A	A	A	G	A	A	A	A	A	A	A	A	A	A	A	A	A	-	A	A	R	A	R	R	R	R	R	A	A	A	A	A
13	56266530	A	A	A	A	G	G	G	R	A	A	A	A	G	A	A	A	A	A	A	A	A	-	R	A	G	G	G	G	A	A	A	A	A	-	A	A	A	R	A	A	A	A	A	A	A	G	A	A
13	56266804	C	-	G	G	C	C	C	-	-	-	-	-	-	-	-	-	-	-	-	-	-	-	-	-	-	-	-	-	-	-	-	-	-	-	-	-	-	-	-	-	-	-	-	-	-	-	-	-
13	56267271	T	G	G	G	T	T	T	K	T	T	K	G	T	T	T	T	T	K	T	T	T	T	T	T	T	T	T	T	T	T	T	T	T	T	T	T	T	T	K	K	-	K	K	T	T	T	T	T
13	56267502	G	T	T	T	G	G	G	K	G	G	K	T	G	G	G	G	G	K	G	G	G	G	G	G	G	G	G	G	G	G	G	G	G	G	G	G	G	G	K	K	-	K	K	G	G	G	G	G
13	56267911	A	A	A	A	G	G	G	R	A	A	A	A	A	A	A	A	A	A	A	A	A	G	R	A	A	A	A	A	A	A	A	A	A	A	A	A	A	A	A	A	A	A	A	A	A	R	A	A
13	56267947	C	A	A	A	C	C	C	M	C	C	M	A	C	C	C	C	C	A	A	M	C	C	C	A	C	C	C	C	A	C	M	-	M	C	C	C	M	C	M	M	M	A	-	C	C	C	C	C
13	56268000	A	G	G	G	A	A	A	R	A	A	R	G	A	A	A	A	A	G	G	R	A	A	A	A	A	A	A	A	G	A	A	-	R	A	A	R	R	A	R	R	R	G	-	A	A	A	A	A
13	56268044	A	A	A	A	G	-	G	A	A	A	A	A	A	A	A	A	A	A	A	A	A	-	R	G	A	A	A	A	A	A	A	A	A	A	A	A	A	A	A	A	A	A	A	A	A	R	A	A
13	56268141	A	-	-	-	G	G	G	-	-	-	-	-	-	-	-	-	-	-	-	-	-	-	-	-	-	-	-	-	-	-	-	-	-	-	-	-	-	-	-	-	-	-	-	-	-	-	-	-
13	56268143	G	-	-	-	G	G	G	G	G	G	R	-	G	G	G	G	G	G	-	G	G	G	G	-	G	G	G	G	R	-	-	R	-	-	G	G	G	G	G	G	G	-	-	G	G	G	G	G
13	56268175	C	T	T	T	C	C	C	Y	C	C	C	T	C	C	C	C	C	Y	T	C	C	C	C	-	C	C	C	C	T	-	-	-	Y	-	C	C	Y	C	Y	C	C	-	-	C	C	C	C	C
13	56268200	G	C	C	C	G	G	G	S	G	G	G	C	G	G	G	G	G	-	S	G	G	G	G	-	G	G	G	G	C	-	G	-	S	-	G	G	S	G	S	G	G	S	-	G	G	G	G	G
13	56268225	C	T	T	T	C	-	C	Y	C	C	C	C	C	C	C	C	C	C	C	C	C	C	C	C	C	C	C	C	C	-	C	C	-	-	C	C	C	C	C	C	C	C	C	C	C	C	C	C
13	56268226	A	G	G	G	A	-	A	R	A	A	A	G	A	A	A	A	A	R	R	A	A	A	A	A	A	A	A	A	R	-	A	-	-	-	A	A	R	A	R	A	A	-	-	A	A	A	A	A
13	56268238	T	A	A	A	T	T	T	W	T	T	T	A	T	T	T	T	T	W	-	T	T	T	T	A	T	T	T	T	W	-	W	A	-	-	T	T	W	T	W	T	T	A	-	T	T	T	T	T
13	56268254	C	C	C	C	G	-	G	S	G	-	C	C	G	C	C	C	C	C	C	C	C	G	S	C	G	G	G	G	C	-	C	C	C	-	C	C	S	S	C	C	C	C	-	C	C	-	C	-
13	56268285	G	A	A	R	G	G	G	G	G	G	G	G	G	G	G	G	G	G	G	G	G	G	G	G	G	G	G	G	G	-	G	G	-	G	G	G	G	G	G	G	G	G	G	G	G	-	G	G
13	56268441	C	T	T	T	C	C	C	Y	Y	Y	Y	T	C	C	C	C	C	C	T	T	Y	C	C	C	C	C	C	C	T	Y	Y	T	-	C	Y	C	Y	C	Y	Y	Y	T	T	C	T	C	Y	T
13	56268481	A	G	G	G	A	A	A	R	A	A	R	-	A	A	A	A	A	R	G	R	A	A	A	A	A	A	A	A	G	A	R	G	-	A	A	A	R	A	R	R	R	-	G	A	A	A	A	A
13	56268796	A	G	G	G	A	A	A	A	A	A	R	G	A	A	A	-	A	A	A	-	A	A	A	G	A	A	A	A	A	A	A	A	A	A	A	A	A	A	R	R	R	R	R	A	A	A	A	A
13	56268842	C	T	T	T	C	C	C	C	C	C	Y	T	C	C	C	C	C	C	C	C	C	C	C	C	C	C	C	C	C	C	C	C	C	C	C	C	C	C	Y	Y	Y	Y	-	C	C	C	C	C
13	56268855	T	A	A	A	T	T	T	T	T	T	W	T	T	T	T	T	T	T	T	T	T	T	T	T	T	T	T	T	T	T	T	T	T	T	T	T	T	T	W	W	T	W	W	T	T	T	T	T
13	56268896	A	G	-	-	A	A	A	A	A	A	R	G	A	A	A	A	A	A	A	A	A	A	A	A	A	A	A	A	A	A	A	A	A	A	A	-	A	A	R	A	A	R	R	A	A	A	A	A
13	56268936	C	T	-	T	C	C	C	C	C	C	Y	T	C	C	C	C	C	C	C	C	C	C	C	T	C	C	C	C	C	C	C	C	C	C	C	C	C	C	C	C	C	C	C	C	C	C	C	C
13	56269022	G	R	A	A	G	G	G	-	G	G	R	A	G	G	G	G	G	G	G	G	G	G	G	A	G	G	G	G	G	G	G	G	G	G	G	G	G	G	R	G	R	R	R	G	G	G	-	G
13	56269109	A	T	T	-	A	A	A	W	A	A	W	T	A	A	A	A	A	A	A	A	A	A	A	A	A	A	A	A	A	A	A	A	A	A	A	A	A	A	W	W	A	W	W	-	A	-	A	A
13	56269480	T	T	T	T	C	-	C	Y	Y	Y	T	T	C	T	T	T	T	T	T	T	T	-	Y	T	T	T	T	T	T	T	T	T	T	-	T	T	Y	Y	T	T	T	T	T	T	T	-	T	T
13	56269905	T	C	C	C	T	T	T	Y	T	T	T	T	T	T	T	T	T	T	T	T	T	T	T	T	T	T	T	T	T	T	T	T	T	T	T	T	T	T	T	T	T	T	T	T	T	T	T	T
13	56270872	T	C	C	C	T	T	T	Y	Y	Y	C	C	T	T	T	T	T	Y	C	C	Y	-	T	T	T	T	T	T	C	Y	Y	C	Y	T	Y	T	Y	-	T	T	T	Y	Y	T	-	T	Y	C
13	56271696	G	A	A	A	G	G	G	R	G	G	R	A	G	G	G	G	G	R	G	G	G	G	G	G	A	A	A	A	G	G	G	G	G	G	G	G	G	G	G	G	G	G	G	G	G	G	G	G
13	56271909	G	G	G	G	-	A	-	R	R	R	G	G	A	G	G	G	G	G	G	G	G	A	R	G	G	G	G	G	G	G	G	G	G	-	G	G	R	R	G	G	G	G	-	G	G	-	G	-
13	56272600	G	A	-	-	G	G	G	G	G	G	G	G	G	-	G	G	G	-	G	-	G	-	G	T	K	-	-	K	G	G	G	G	G	G	G	G	G	G	G	G	G	G	G	G	G	G	G	G
13	56272614	C	G	G	-	C	C	C	C	C	C	C	-	C	-	C	C	C	-	C	-	-	-	C	C	-	C	C	C	C	C	C	C	C	C	C	C	C	C	C	C	-	C	C	C	C	C	C	C
13	56272775	C	C	C	C	T	T	T	-	Y	Y	C	C	T	C	C	C	C	C	C	C	C	T	Y	C	C	C	C	C	C	C	C	C	C	-	C	C	C	Y	-	C	-	C	C	C	C	T	C	C
13	56273235	T	T	T	T	C	C	C	Y	Y	Y	T	T	C	T	T	T	T	T	T	T	T	C	Y	T	T	T	T	T	T	T	T	T	T	-	T	T	Y	Y	T	T	T	T	T	T	T	C	T	T
13	56274196	G	A	A	A	G	G	G	R	G	-	-	A	G	G	G	G	G	G	-	-	G	G	G	-	-	-	-	-	G	-	G	-	-	G	-	G	G	G	G	G	G	G	G	G	G	G	G	G
13	56274732	G	A	A	A	G	G	G	G	G	G	R	A	G	G	G	-	G	G	G	G	G	G	G	G	G	G	G	G	G	G	G	G	G	G	G	G	G	G	G	G	G	G	G	G	G	G	G	G
13	56274934	G	A	A	A	G	G	G	G	G	G	A	A	G	G	G	G	G	G	G	G	G	G	G	G	G	G	G	G	G	G	G	G	G	G	G	G	G	G	G	G	G	G	G	G	G	G	G	G
13	56275034	A	G	G	G	A	A	A	R	A	A	G	G	A	A	A	A	A	A	A	A	A	A	A	A	A	A	A	A	A	A	A	A	A	A	A	A	A	A	A	A	A	A	A	A	A	A	A	A
13	56275551	G	A	A	A	G	G	G	R	-	G	-	R	-	G	-	-	G	-	G	G	G	G	G	G	G	G	G	G	G	G	G	G	G	G	G	-	G	G	G	G	G	G	G	G	G	G	-	G
13	56275558	C	C	C	C	T	T	T	Y	-	C	-	C	-	C	-	-	C	-	C	C	C	Y	-	C	C	C	C	C	C	C	C	C	C	C	C	-	C	C	C	C	C	C	C	C	C	-	C	C
13	56275911	A	-	G	G	A	-	A	-	A	-	-	-	A	-	-	-	-	A	A	A	A	A	-	-	-	-	-	-	A	-	R	A	R	R	R	R	A	R	R	R	R	R	A	G	A	-	R	A
13	56275921	G	-	-	A	G	G	G	-	G	G	-	-	G	G	G	-	G	G	-	G	G	G	G	-	-	G	-	-	G	G	G	G	G	G	G	G	G	G	-	G	G	G	G	G	G	-	G	-
13	56276063	A	G	G	G	A	A	A	R	A	A	A	A	A	A	A	A	A	A	A	A	A	-	A	A	A	A	A	A	A	A	A	A	A	A	A	A	A	A	A	A	A	A	A	A	A	A	A	A
13	56277422	G	G	G	G	-	A	A	G	G	G	G	G	G	G	G	-	G	G	G	G	G	-	R	G	G	G	G	G	G	G	G	G	G	G	G	G	R	G	G	G	G	G	G	G	G	R	G	G
13	56278131	A	G	R	R	A	A	A	-	A	A	R	G	A	A	A	A	A	A	A	A	A	A	A	A	A	A	A	A	A	A	A	A	A	-	A	A	A	A	A	A	A	A	A	A	A	A	A	A
13	56278524	G	G	G	G	T	T	T	G	G	G	G	G	G	G	G	G	G	G	G	G	G	K	K	G	G	G	G	G	G	-	G	G	G	G	G	G	G	G	G	G	G	G	G	G	G	K	G	G
13	56278672	G	C	C	C	G	G	G	-	G	-	S	C	G	G	G	G	G	G	G	G	G	G	G	G	G	G	G	G	G	G	G	G	G	G	G	G	G	G	G	G	G	G	G	G	G	G	G	G
13	56279491	A	A	A	A	T	-	T	A	W	W	A	A	A	A	A	A	A	A	A	W	W	T	W	A	A	A	A	A	A	A	A	-	A	A	A	A	A	A	A	A	A	A	A	A	A	W	A	A
13	56279772	C	C	C	C	-	T	T	C	C	C	C	C	C	C	C	C	C	C	C	C	C	-	-	C	C	C	C	C	C	C	-	C	C	C	C	C	C	C	C	C	C	C	C	C	C	Y	C	C
13	56279965	C	C	C	C	T	T	T	C	T	T	C	C	C	T	T	T	T	C	C	Y	Y	-	Y	C	C	C	C	C	C	Y	Y	C	Y	Y	Y	T	Y	Y	Y	Y	Y	Y	Y	T	C	Y	Y	C
13	56280572	A	A	A	A	C	C	C	A	A	A	A	A	A	C	C	C	C	A	A	A	A	C	M	C	C	C	C	C	A	M	A	A	M	-	M	C	-	M	A	A	A	A	A	C	A	-	M	-
13	56280740	C	C	C	C	T	T	T	C	C	C	C	C	C	T	T	T	T	C	C	C	C	T	Y	C	C	C	C	C	C	Y	Y	C	C	Y	Y	T	C	Y	C	C	C	C	C	T	C	Y	Y	C
13	56280841	A	C	C	C	A	A	A	A	A	A	M	C	C	A	A	A	A	A	A	A	A	A	A	-	A	A	A	A	A	A	A	A	A	A	A	A	A	M	A	-	A	A	A	A	A	-	A	A
13	56280899	C	T	T	T	C	C	C	Y	C	C	Y	T	T	C	C	C	C	C	C	C	C	C	C	C	C	C	C	C	C	C	C	C	C	C	C	C	-	Y	C	C	C	C	C	C	C	-	C	C
13	56281078	G	A	A	A	G	G	G	-	G	G	G	G	G	G	G	G	G	G	G	G	G	G	G	G	G	G	G	G	G	-	G	G	G	G	G	G	G	G	R	R	G	G	R	G	-	G	G	G
13	56281615	T	T	T	T	C	C	C	T	T	T	Y	T	T	C	C	-	C	T	T	T	T	-	Y	T	C	C	C	C	T	Y	Y	T	Y	T	Y	C	T	Y	T	T	T	T	T	C	T	Y	Y	T
13	56282252	G	G	G	G	A	A	A	G	G	G	R	G	G	A	A	A	A	G	G	G	G	R	R	G	G	G	R	A	G	R	R	G	R	-	R	A	G	R	G	G	G	G	G	-	G	R	R	G
13	56282564	A	-	T	T	A	A	A	W	A	A	A	A	T	A	A	A	A	A	A	A	A	A	A	A	A	A	A	A	A	A	A	A	A	A	A	A	A	W	A	A	A	A	A	A	A	W	A	A
13	56282576	A	A	A	A	G	G	G	A	A	A	A	A	A	G	G	G	G	A	A	A	A	G	R	A	A	A	A	A	A	R	R	A	R	A	R	G	A	R	A	A	A	A	A	G	A	A	R	A
13	56282716	C	T	T	T	C	C	C	Y	C	C	C	C	C	C	C	C	C	C	C	C	C	C	C	C	C	C	C	C	C	C	C	C	C	C	C	C	C	C	C	C	C	C	C	C	C	C	C	C
13	56283038	G	R	A	A	G	G	G	R	G	G	G	G	G	G	G	G	G	G	G	G	G	G	G	G	G	G	G	G	G	G	G	G	-	G	G	G	G	G	G	G	G	G	G	G	G	G	G	G
13	56283363	A	G	G	G	A	A	A	R	A	A	R	G	G	A	A	A	A	A	A	A	A	-	A	A	A	A	A	A	A	A	A	A	A	-	A	A	A	R	A	A	A	A	A	A	A	R	A	A
13	56283560	T	C	C	C	T	T	T	Y	T	T	Y	T	T	T	T	T	T	T	T	T	T	T	T	-	C	C	C	C	T	T	T	T	T	T	T	T	T	T	T	T	T	T	T	T	T	T	T	T
13	56283592	G	A	A	A	G	G	G	G	G	G	R	G	G	G	G	G	G	G	G	G	G	G	G	R	A	A	A	A	G	G	G	G	G	G	G	G	G	G	G	G	G	G	G	G	G	G	G	G
13	56283613	T	-	C	C	T	T	T	T	T	T	Y	T	T	T	T	T	T	T	T	T	T	T	T	-	C	C	C	C	T	T	T	T	-	T	T	T	-	T	T	T	T	T	T	T	T	T	T	-
13	56283678	G	A	A	A	G	-	G	-	-	-	-	-	-	-	-	-	-	-	-	-	-	-	-	-	-	-	-	-	-	-	-	-	-	-	-	-	-	-	-	-	-	-	-	-	-	-	-	-
13	56283754	C	T	T	T	C	C	C	T	C	C	Y	C	C	C	C	-	C	C	C	-	Y	-	C	T	T	T	T	T	C	Y	C	C	C	C	Y	C	C	C	C	C	C	C	C	C	-	C	Y	-
13	56284076	A	G	G	G	A	A	A	R	A	A	R	A	A	A	A	A	A	A	A	A	A	A	A	A	A	A	A	G	A	A	A	A	A	A	A	A	A	A	A	A	A	A	A	A	A	A	A	A
13	56284185	C	T	Y	-	C	C	C	Y	C	C	-	C	C	C	C	C	C	C	C	C	C	C	C	Y	C	-	C	-	C	C	C	C	C	C	C	C	C	C	C	C	C	C	C	C	C	C	C	C
13	56284190	T	C	Y	-	T	T	T	Y	T	T	-	T	T	T	T	T	T	T	T	T	T	T	T	Y	-	-	Y	-	T	T	T	T	T	T	T	T	T	T	T	T	T	T	T	T	T	T	T	T
13	56284463	G	A	A	-	G	G	G	R	G	G	R	G	G	G	G	-	G	G	G	-	G	-	G	-	-	-	G	-	-	-	-	G	G	G	G	-	G	G	G	-	G	G	G	G	G	-	G	G
13	56284723	G	A	A	-	G	G	G	R	G	G	R	G	G	G	G	G	G	G	G	G	G	G	G	G	G	G	G	A	G	G	G	G	G	G	G	G	G	G	G	G	G	G	-	G	G	G	G	G
13	56285033	T	C	C	-	T	T	T	-	-	-	-	-	-	-	-	-	-	-	-	-	-	-	-	-	-	-	-	-	-	-	-	-	-	-	-	-	-	-	-	-	-	-	-	-	-	-	-	-
13	56285234	G	A	A	A	G	G	G	G	R	R	R	A	G	G	G	G	G	G	G	G	G	G	G	G	G	G	G	A	G	G	G	G	G	G	G	G	G	G	G	G	G	G	G	G	G	G	G	G
13	56285294	C	T	T	T	C	C	C	Y	C	C	Y	C	C	C	C	C	C	C	C	C	C	C	C	T	T	T	T	T	C	C	-	C	C	C	C	C	C	C	C	C	C	C	C	C	C	C	C	C
13	56285425	G	A	A	A	G	G	G	R	-	G	G	G	G	G	G	G	G	G	G	G	G	G	G	G	G	A	G	A	G	G	G	G	G	G	G	-	G	G	G	G	G	G	G	G	G	G	G	G
13	56285556	T	C	C	C	T	T	T	-	T	T	T	T	T	T	T	T	T	T	T	T	T	T	T	T	T	T	T	T	T	T	T	T	T	T	T	T	T	T	T	T	T	T	T	T	T	T	T	T
13	56285700	T	-	K	-	T	T	T	-	T	T	T	T	T	T	T	T	T	T	T	T	T	T	T	-	G	-	G	K	T	T	T	T	T	T	T	T	T	T	T	T	T	T	T	T	T	T	T	T
13	56285704	G	-	R	-	G	G	G	R	G	G	G	G	G	G	G	G	G	G	G	G	G	G	G	-	R	R	A	R	G	G	G	G	G	G	G	G	G	G	G	G	G	G	G	G	G	G	G	G
13	56285733	C	Y	-	-	C	C	C	Y	C	C	C	C	C	C	C	C	C	C	C	C	C	C	C	-	C	-	C	-	C	C	C	C	C	-	C	C	C	C	C	C	-	C	C	C	C	-	C	C
13	56285773	A	G	G	-	A	A	A	R	A	A	A	A	A	A	A	A	A	A	A	A	A	A	A	-	G	G	G	G	A	A	A	A	A	-	A	A	A	A	A	A	A	A	A	A	A	-	A	A
13	56285917	G	A	A	-	G	G	G	-	G	G	G	G	G	G	G	G	G	G	G	G	G	G	G	C	G	G	G	G	G	G	G	-	G	G	G	G	G	G	G	G	G	G	-	G	G	G	G	G
13	56285952	T	C	C	Y	T	T	T	Y	T	T	T	T	T	T	T	T	T	T	T	T	T	T	T	Y	T	C	T	Y	T	T	T	T	T	T	T	T	T	T	T	T	T	T	T	T	T	T	T	T
13	56286005	A	T	T	T	A	A	A	W	A	A	A	A	A	A	A	A	A	A	A	A	A	A	A	A	A	W	A	T	A	A	A	A	A	A	A	A	A	A	A	A	A	A	A	A	A	A	A	A
13	56286039	C	A	A	A	C	C	C	M	C	-	C	C	C	C	C	C	C	C	C	C	C	C	C	C	C	-	C	A	C	C	C	C	C	C	C	C	C	C	C	C	C	C	C	C	C	C	C	C
13	56286098	T	C	C	C	T	T	T	Y	T	T	T	T	T	T	T	T	T	T	T	T	T	T	T	T	T	C	T	C	T	T	T	T	T	T	T	T	T	T	T	T	T	T	T	T	T	T	T	-
13	56286155	G	R	-	-	G	G	G	G	G	G	G	G	G	G	G	G	G	G	G	G	G	G	G	R	G	-	G	-	G	G	G	G	G	G	G	G	G	G	G	-	G	G	-	-	-	G	-	G
13	56286161	C	Y	Y	Y	C	C	C	C	C	C	C	C	C	C	C	C	C	C	C	C	C	C	C	C	C	Y	C	-	C	C	C	C	C	C	C	C	C	C	C	-	C	C	-	-	-	C	C	C
13	56286179	C	-	-	-	C	C	C	Y	C	C	C	C	C	C	C	C	C	C	C	C	C	C	C	Y	C	Y	C	T	C	C	C	C	C	C	C	C	C	C	C	C	C	C	-	-	-	C	C	C
13	56286270	A	G	G	G	A	A	A	-	A	A	A	A	A	A	A	A	A	A	A	A	A	-	A	A	A	R	A	G	A	A	A	A	A	-	A	A	A	A	A	A	A	A	A	A	A	A	A	A
13	56286477	C	T	T	T	C	C	C	Y	C	C	C	-	-	C	C	-	-	C	C	-	-	-	-	C	C	-	C	C	C	C	C	C	C	C	C	C	C	C	C	C	C	C	-	C	C	C	C	-
13	56286500	A	G	R	-	A	A	A	R	A	A	-	-	-	-	-	-	-	-	-	-	-	-	-	-	-	-	-	-	A	A	A	A	A	A	A	A	A	A	A	A	A	A	A	A	A	A	A	A
13	56286545	A	G	R	G	A	A	A	-	-	-	-	-	-	-	-	-	-	-	-	-	-	-	-	-	-	-	-	-	-	-	-	-	-	-	-	-	-	-	-	-	-	-	-	-	-	-	-	-
13	56286607	T	C	Y	Y	T	T	T	-	T	T	T	T	T	T	T	T	T	T	T	T	T	T	T	C	-	Y	C	-	T	T	T	T	T	T	T	T	T	T	T	T	T	T	T	T	T	T	T	T
13	56286608	G	A	R	R	G	G	G	-	G	G	G	G	G	G	G	G	G	G	G	G	G	G	G	G	G	R	G	R	G	G	G	G	G	G	G	G	G	G	G	G	G	G	G	G	G	G	G	G
13	56286618	A	G	G	G	A	A	A	R	A	A	A	A	A	A	A	A	A	A	A	A	A	A	A	G	A	G	A	G	A	A	A	A	A	A	A	A	A	A	A	A	A	A	-	A	A	A	A	A
13	56286893	C	G	G	G	C	C	C	S	C	C	C	C	C	C	C	C	C	C	C	C	C	C	C	-	S	G	C	G	C	C	C	C	C	C	C	C	C	C	C	C	C	C	C	C	C	C	C	C
13	56287544	T	-	A	-	T	T	T	W	T	T	T	T	T	T	T	T	T	T	-	T	T	-	T	A	A	-	A	A	T	T	T	T	T	T	T	T	T	T	T	T	T	T	T	T	T	T	T	T
13	56287557	T	C	C	C	T	T	T	Y	T	-	T	T	T	T	T	T	T	T	-	T	T	-	T	T	C	Y	-	C	T	T	T	T	T	T	T	T	T	T	T	T	T	T	T	T	T	T	T	T
13	56287566	G	-	C	C	G	G	G	-	G	-	G	G	G	G	G	G	G	G	-	G	G	-	G	G	C	S	-	C	G	G	G	G	G	G	G	G	G	G	G	G	G	G	G	G	G	G	G	G
13	56287570	C	-	T	T	C	C	C	Y	C	-	C	C	C	C	C	C	C	C	-	C	C	-	C	T	T	Y	T	T	C	C	C	C	C	C	C	C	C	C	C	C	C	C	C	C	C	C	C	C
13	56287579	T	-	G	G	T	T	T	-	T	-	T	T	T	T	T	T	T	T	T	T	T	-	T	T	G	K	-	G	T	T	T	T	T	T	T	T	T	T	T	T	T	T	T	T	T	T	T	T
13	56287636	C	Y	T	T	C	C	C	Y	C	C	C	C	C	C	C	C	C	C	C	C	C	C	C	C	Y	Y	C	T	C	C	C	C	C	C	C	C	C	C	C	C	C	C	C	C	C	C	C	C
13	56287874	A	G	G	G	A	A	A	R	A	A	A	A	A	A	A	A	A	A	A	-	A	A	A	G	G	G	G	G	A	A	A	A	A	A	A	A	-	A	A	A	A	A	A	A	A	A	A	A
13	56287956	G	A	A	-	-	G	G	R	G	G	G	G	G	G	G	G	G	G	G	G	G	G	G	G	G	G	G	G	G	G	G	G	G	G	G	G	G	G	G	G	G	G	G	G	G	G	G	G
13	56287964	G	C	C	C	G	G	G	S	G	G	G	G	G	G	G	G	G	G	G	G	G	G	G	C	C	C	C	C	G	G	G	G	G	G	G	G	G	G	G	-	G	G	G	G	G	G	G	G
13	56288084	T	C	C	C	T	T	T	Y	T	T	T	T	T	T	T	T	T	T	T	T	T	T	T	T	C	C	C	C	T	T	T	-	T	T	T	T	T	T	T	T	T	T	-	T	T	T	T	T
13	56288126	C	T	T	T	-	C	C	C	C	C	C	C	C	C	C	C	C	C	C	C	C	C	C	-	C	C	C	C	C	C	C	-	C	C	C	C	C	C	C	C	C	C	C	C	C	C	C	C
13	56288255	G	A	A	-	G	G	G	R	G	-	G	G	G	G	G	G	G	G	G	G	G	G	G	G	G	G	G	G	G	-	-	-	G	-	G	G	-	G	G	G	G	G	G	G	G	G	G	G
13	56288327	T	G	G	G	T	T	T	K	T	T	T	T	T	T	T	T	-	T	T	T	T	T	T	T	T	T	T	T	T	T	T	T	T	T	T	T	-	T	T	-	T	T	-	T	T	-	-	T
13	56288554	T	C	C	C	T	T	T	T	T	T	T	T	T	T	T	T	T	T	T	T	T	-	T	T	T	T	T	T	T	T	T	T	T	-	T	T	T	T	T	T	T	T	T	T	T	T	T	T
13	56288666	G	A	A	A	G	G	G	G	G	G	G	G	G	G	G	G	G	G	G	G	G	G	G	A	A	A	A	A	G	G	G	G	G	G	G	G	G	G	G	G	-	G	G	G	G	G	G	G
13	56288725	A	T	T	T	-	A	A	T	T	T	T	T	T	T	T	T	T	T	T	T	W	-	W	T	T	T	T	T	T	T	T	T	T	W	T	T	T	T	W	W	-	T	T	W	T	T	W	T
13	56288767	G	-	A	R	G	G	G	-	-	-	-	-	-	-	-	-	-	-	-	-	-	-	-	-	-	-	-	-	-	-	-	-	-	-	-	-	-	-	-	-	-	-	-	-	-	-	-	-
13	56288826	A	T	T	T	-	A	A	-	T	T	T	T	T	T	T	T	T	T	T	T	W	-	W	T	T	T	T	T	T	T	T	T	T	T	T	T	-	T	W	W	-	T	T	A	T	W	W	-
13	56289038	G	R	A	A	G	G	G	G	G	G	G	G	G	G	G	G	G	G	G	G	G	G	G	G	G	G	G	G	G	G	G	G	G	G	G	G	G	G	G	G	G	G	G	G	G	G	G	G
13	56289602	T	G	G	-	T	T	T	K	T	-	T	T	T	T	T	T	-	T	T	T	T	T	T	-	-	-	K	-	T	T	T	T	T	T	T	-	T	T	T	T	T	T	-	T	T	T	T	T
13	56289617	G	A	A	A	G	G	G	R	G	-	G	G	G	G	G	G	G	G	G	G	G	G	G	-	G	-	G	G	G	-	G	G	G	G	G	-	G	G	G	G	G	G	-	G	G	-	G	G
13	56289648	C	T	T	T	C	C	C	Y	C	-	C	C	C	C	C	C	C	C	C	C	C	C	C	C	T	Y	T	T	C	-	C	-	C	-	C	-	C	C	C	C	C	C	-	C	C	C	C	C
13	56289732	C	T	T	-	C	C	C	-	C	C	-	-	C	C	C	C	C	C	C	C	C	C	C	C	T	-	-	-	C	C	C	C	C	C	C	-	C	C	C	C	C	C	C	C	C	C	C	C
13	56289807	C	Y	-	-	C	C	C	-	-	-	-	-	-	-	-	-	-	-	-	-	-	-	-	-	-	-	-	-	-	-	-	-	-	-	-	-	-	-	-	-	-	-	-	-	-	-	-	-
13	56289899	A	-	-	-	T	T	T	-	T	T	-	T	-	-	-	-	-	-	-	-	-	-	-	-	-	-	-	-	T	T	-	T	T	-	T	-	T	T	-	-	-	-	-	-	T	T	T	T
13	56290423	A	-	-	-	A	A	A	-	-	-	-	-	-	-	-	-	-	-	-	-	-	-	-	-	-	-	-	-	-	-	-	-	-	-	-	-	-	-	-	-	-	-	-	-	-	-	-	-
13	56290432	G	-	-	-	G	G	G	-	-	-	-	-	-	-	-	-	-	-	-	-	-	-	-	-	-	-	-	-	-	-	-	-	-	-	-	-	-	-	-	-	-	-	-	-	-	-	-	-
13	56290453	T	-	-	-	C	C	C	-	C	C	-	-	-	-	-	-	-	-	-	-	-	-	-	-	-	-	-	-	-	C	C	-	-	-	-	C	-	C	C	C	C	-	-	C	-	C	C	C
13	56290488	T	-	G	G	G	G	G	G	G	G	-	-	-	-	-	-	-	-	-	-	-	-	-	-	-	-	-	G	G	G	G	-	G	-	G	G	-	G	G	G	G	G	G	G	G	G	G	G
13	56290498	C	T	T	T	C	C	C	Y	Y	Y	-	-	-	-	-	-	C	-	-	-	-	-	-	C	-	-	-	C	-	Y	C	-	T	C	Y	Y	-	T	C	C	C	-	Y	C	T	C	C	T
13	56290692	C	T	T	T	C	C	C	T	T	T	-	-	-	T	T	-	T	T	T	T	C	-	Y	-	T	T	T	-	T	T	-	-	-	-	Y	T	T	T	Y	Y	Y	T	Y	C	Y	Y	Y	Y
13	56290749	A	G	G	G	-	-	A	G	G	G	G	-	G	G	G	-	G	G	G	G	A	-	-	-	G	A	G	G	G	G	G	G	G	-	-	G	G	G	R	R	R	G	-	-	-	G	R	G
13	56290795	C	T	T	T	-	C	C	-	T	T	T	-	-	T	-	-	T	-	T	-	-	-	-	-	-	-	T	-	T	T	T	T	T	-	-	T	T	T	Y	Y	-	T	T	C	-	-	Y	T
13	56290829	C	T	T	T	C	C	C	T	T	T	T	T	T	T	T	T	-	T	T	-	Y	-	C	-	T	T	T	T	T	T	T	T	T	-	T	T	T	T	Y	Y	Y	T	T	C	-	-	Y	T
13	56290931	A	G	G	G	A	A	A	G	G	G	G	G	G	G	G	G	G	G	G	G	R	G	R	G	G	G	G	G	G	G	G	G	G	R	G	G	G	G	R	R	R	G	G	A	G	R	R	G
13	56291119	G	A	A	A	G	G	G	A	A	A	A	A	A	A	A	A	A	A	A	A	R	A	R	G	A	A	A	A	A	A	A	A	A	R	A	A	A	A	R	R	R	A	A	-	A	R	R	A
13	56293398	C	-	A	A	C	C	C	-	-	-	-	-	-	-	-	-	-	-	-	-	-	-	-	-	-	-	-	-	-	-	-	-	-	-	-	-	-	-	-	-	-	-	-	-	-	-	-	-
13	56294250	A	G	G	G	A	A	A	-	R	R	R	A	G	G	G	G	G	A	A	G	A	G	R	G	G	G	G	G	A	A	A	A	A	A	R	R	R	R	A	A	A	A	A	A	A	A	A	A
13	56299087	T	T	T	T	C	-	C	T	T	T	T	T	T	T	T	T	T	T	T	T	T	-	T	T	T	T	T	T	T	T	T	T	T	T	T	T	T	T	T	T	T	T	T	T	T	Y	T	T
13	56299996	T	T	T	T	A	A	A	T	T	T	T	T	T	T	T	T	T	T	T	T	T	T	T	T	T	T	T	T	T	T	T	T	T	T	T	T	T	T	T	T	T	T	T	A	T	W	T	T
13	56299997	T	T	T	T	G	G	G	T	T	T	T	T	T	T	T	T	T	T	T	T	T	T	T	T	T	T	T	T	T	T	T	T	T	T	T	T	T	T	T	T	T	T	T	G	T	K	T	T
13	56302333	A	C	-	C	A	-	A	C	M	A	-	A	-	-	-	-	-	-	-	-	-	-	A	-	-	-	A	A	-	C	-	C	-	-	M	-	-	-	A	M	A	C	-	A	C	M	M	-
13	56302944	C	T	T	T	C	C	C	Y	C	C	C	C	C	C	C	C	C	C	C	C	C	C	C	T	C	C	C	C	C	C	C	C	C	C	C	C	Y	C	Y	Y	Y	Y	Y	C	C	C	C	C
13	56303196	G	G	G	-	A	A	A	G	R	R	A	A	G	G	G	-	G	G	G	A	R	G	G	G	G	G	G	G	G	G	G	G	G	G	G	G	G	G	G	G	G	G	G	A	G	-	R	G
13	56303960	A	A	A	A	G	G	G	A	G	-	R	A	A	A	A	-	A	G	G	G	R	A	A	A	A	A	A	A	-	A	R	G	R	A	A	A	-	A	A	A	A	G	R	-	-	A	-	G
13	56304130	G	C	C	C	G	G	G	C	G	G	S	C	C	G	G	G	G	G	G	G	S	C	S	G	G	G	G	G	G	C	S	G	S	S	S	C	S	C	S	S	S	S	S	G	G	-	S	G
13	56305341	C	C	C	C	T	T	T	C	Y	Y	C	C	C	C	C	C	C	C	C	-	C	C	C	T	C	C	C	C	C	C	C	C	C	C	C	C	C	C	C	C	C	C	C	T	C	Y	C	C
13	56306039	C	T	T	T	C	C	C	-	Y	Y	Y	T	C	C	C	C	C	-	T	C	Y	Y	C	C	C	C	C	C	T	Y	T	-	T	Y	C	Y	-	Y	Y	Y	Y	T	-	C	T	Y	Y	T
13	56306052	G	A	A	A	G	G	G	-	G	G	G	G	G	G	G	G	G	G	G	G	G	G	-	G	G	G	G	G	G	R	-	-	R	R	G	R	G	G	G	G	-	G	G	G	G	G	R	G
13	56306475	C	A	A	A	C	C	C	C	-	M	M	A	A	C	C	C	C	A	A	C	M	A	M	C	C	C	C	C	A	A	-	A	A	M	M	A	M	A	M	M	M	A	A	C	A	M	M	A
13	56306908	C	T	-	T	C	C	C	-	Y	T	Y	T	T	C	C	-	C	T	T	C	Y	-	-	-	-	C	C	-	-	T	T	T	T	Y	-	T	Y	-	Y	Y	-	-	-	C	T	-	T	T
13	56309776	T	-	C	C	T	T	T	-	-	T	T	-	T	T	T	-	-	T	T	-	-	Y	T	T	-	T	T	T	-	-	Y	-	Y	-	T	-	-	-	T	T	-	T	T	T	T	Y	Y	T
13	56310103	T	G	G	G	T	T	T	-	G	G	G	G	G	G	G	G	G	G	G	G	G	G	K	G	G	G	G	G	-	G	G	G	G	-	G	-	G	G	-	K	K	G	G	K	-	K	G	G
13	56311051	T	C	C	C	T	T	T	T	T	T	T	T	C	T	T	T	T	T	T	T	Y	C	Y	T	T	T	T	T	T	C	Y	T	Y	T	Y	C	-	C	T	T	T	T	T	T	T	Y	Y	T
13	56311656	C	A	A	-	C	C	C	C	C	C	C	C	A	C	C	C	C	C	C	C	C	A	M	-	C	C	C	C	C	-	M	C	-	M	M	-	C	-	C	C	C	C	C	-	C	-	M	C
13	56314685	G	A	A	A	G	G	G	G	R	R	R	G	A	R	A	A	A	G	G	R	R	A	R	G	G	-	G	G	G	A	R	G	-	-	G	R	R	R	R	R	-	R	R	-	G	R	R	G
13	56314929	T	C	C	C	T	T	T	T	C	C	C	C	C	C	C	C	C	C	C	Y	Y	C	Y	C	C	C	C	C	C	C	C	C	C	Y	T	Y	C	Y	Y	Y	Y	C	C	T	C	Y	Y	C
13	56315174	A	G	G	G	A	A	A	G	G	G	G	G	G	G	G	G	G	G	G	G	G	G	R	G	G	G	G	G	G	G	G	G	G	R	G	G	G	G	R	R	-	G	G	A	G	R	G	R
13	56315759	A	G	G	G	A	A	A	G	G	G	R	A	G	G	G	G	G	G	G	G	G	G	R	G	A	A	A	A	G	G	G	G	G	R	G	G	-	G	A	A	A	R	R	A	G	R	G	G
13	56315853	T	C	C	C	-	T	T	C	C	C	Y	T	C	C	C	C	C	C	C	C	C	C	Y	C	T	T	T	T	C	C	C	C	C	Y	C	C	C	C	T	T	T	-	-	T	-	Y	C	C
13	56315962	T	C	C	C	T	T	T	C	C	C	T	T	C	C	C	C	C	-	C	-	C	C	Y	C	C	C	C	C	C	-	C	C	-	Y	C	-	C	C	T	-	T	Y	Y	T	C	Y	C	C
13	56316126	A	G	G	G	A	A	A	G	R	R	R	A	A	A	A	A	A	R	G	-	G	G	A	G	A	A	A	A	R	R	G	G	G	R	G	-	R	G	A	A	A	R	-	A	G	-	G	G
13	56316508	A	G	G	G	A	A	A	A	A	A	A	A	G	A	A	A	A	A	A	-	R	-	R	A	A	A	A	A	R	-	R	A	R	R	A	R	A	R	A	A	A	A	A	A	A	R	R	A
13	56317515	A	G	G	G	A	A	A	A	R	R	A	A	G	A	A	A	A	G	G	A	R	G	R	A	A	A	A	A	G	G	-	G	G	-	A	-	R	R	A	A	A	R	-	A	G	-	R	G
13	56318351	G	A	A	A	G	G	G	G	G	G	R	A	A	G	G	G	G	G	G	G	R	-	R	A	G	G	G	G	G	-	R	G	R	R	G	-	-	R	R	-	R	R	R	G	G	R	R	G
13	56321501	T	T	T	T	-	G	G	T	T	T	T	T	G	T	T	T	T	T	T	T	T	T	K	T	T	T	T	T	T	-	T	T	T	T	T	T	T	T	T	T	T	T	-	T	T	-	T	T
13	56323741	G	A	-	A	G	G	G	G	-	-	G	G	G	G	G	G	G	G	G	G	R	R	G	A	-	G	G	G	-	R	R	-	-	-	G	-	-	R	G	-	-	G	-	G	-	G	R	-
13	56330170	T	-	-	-	T	T	T	-	-	-	-	-	-	-	-	-	-	-	-	-	-	-	-	-	-	-	-	-	-	-	-	-	-	-	-	-	-	-	-	-	-	-	-	-	-	-	-	-
13	56330674	C	G	G	G	C	C	C	-	S	-	G	-	C	G	G	G	-	G	G	C	S	S	C	-	G	C	G	-	G	S	G	-	-	S	C	G	G	G	G	-	G	G	G	-	G	-	G	G
13	56330681	G	A	-	A	G	G	G	G	G	G	G	-	G	G	G	G	-	G	G	G	R	R	G	G	G	G	G	G	G	G	R	G	-	R	G	R	G	G	G	G	G	G	G	G	-	-	R	G
13	56330723	A	G	G	G	A	A	A	R	A	-	G	G	A	G	G	G	G	G	G	A	R	R	A	G	G	A	G	G	G	-	G	G	-	R	R	G	G	G	G	R	-	G	G	A	G	R	G	G
13	56330774	C	G	G	G	C	C	C	S	C	-	G	G	-	G	G	G	G	G	G	S	S	S	C	C	G	C	G	G	G	-	G	G	G	-	S	G	G	G	G	S	-	G	G	C	G	G	G	G
13	56331126	A	G	G	G	A	A	A	A	A	A	A	A	A	A	A	A	A	A	A	A	R	R	A	A	A	A	A	A	A	R	R	A	R	R	A	R	A	R	A	A	-	A	A	A	A	R	R	A
13	56331444	T	T	T	T	A	A	A	T	T	T	T	T	A	T	T	T	T	T	T	T	T	W	W	T	T	T	T	T	T	W	T	T	T	T	T	T	T	T	T	T	T	T	T	W	T	W	T	T
13	56332616	A	G	G	G	A	A	A	A	A	A	R	G	A	A	A	A	A	G	G	-	R	A	A	A	A	A	A	A	G	R	G	G	G	A	A	R	-	G	A	A	A	R	R	A	-	R	R	G
13	56332693	T	C	C	C	T	T	T	Y	T	T	C	C	T	C	C	C	C	C	C	-	Y	Y	T	C	C	C	C	C	C	-	C	C	C	T	C	C	C	C	C	Y	C	C	C	T	C	Y	C	C
13	56332752	T	-	-	-	T	T	T	T	T	T	T	Y	T	-	-	-	Y	-	-	-	-	T	T	T	T	T	T	T	-	-	-	-	-	T	-	-	-	-	-	T	-	-	-	T	-	T	-	-
13	56333313	C	G	G	G	C	C	C	S	-	C	S	G	C	G	G	G	G	G	G	S	S	C	C	C	C	C	C	C	G	S	G	G	G	S	G	G	G	G	G	S	G	G	G	C	G	S	G	G
13	56334147	C	C	C	C	G	-	-	C	C	-	C	C	G	C	C	C	C	C	C	C	C	S	S	C	C	C	C	C	C	S	C	C	C	C	C	C	C	C	C	C	C	C	C	S	C	S	C	C
13	56334153	C	T	T	T	C	C	C	Y	C	-	T	T	C	T	T	T	T	T	T	Y	Y	Y	C	-	C	C	C	C	T	Y	T	T	T	Y	T	T	T	T	T	Y	T	T	T	C	T	Y	T	T
13	56334368	T	G	G	G	T	T	T	K	T	T	K	G	T	G	G	G	G	G	G	K	K	K	T	T	T	T	T	T	G	K	G	-	G	K	G	G	G	G	G	K	G	G	G	T	G	T	G	G
13	56334454	G	A	A	A	G	G	G	R	G	-	R	A	G	A	A	A	A	A	A	R	R	R	G	G	G	G	G	G	A	R	A	A	A	-	A	A	-	A	A	R	A	-	A	G	A	A	A	A
13	56335033	C	C	C	C	T	T	T	T	T	T	T	T	T	T	T	T	T	T	T	T	Y	Y	Y	-	T	T	T	T	T	Y	Y	T	Y	C	T	Y	T	Y	T	Y	T	T	T	Y	T	Y	Y	T
13	56339775	T	T	T	T	-	A	A	T	T	T	T	T	A	T	T	T	T	T	T	T	T	T	W	T	T	T	T	T	T	W	T	T	T	T	T	T	T	T	T	T	T	T	T	W	T	-	T	T
13	56340102	T	T	T	T	C	C	C	C	Y	Y	C	C	C	C	C	-	C	C	C	-	Y	-	Y	T	C	C	-	C	-	Y	Y	C	Y	T	Y	Y	-	Y	C	Y	C	C	C	Y	-	Y	Y	-
13	56340438	G	A	A	A	G	G	G	-	-	-	-	-	-	-	-	-	-	-	-	-	-	-	-	-	-	-	-	-	-	-	-	-	-	-	-	-	-	-	-	-	-	-	-	-	-	-	-	-
13	56344328	G	G	G	G	-	A	A	G	G	-	-	-	-	G	G	G	-	G	G	G	-	-	G	G	-	-	A	-	G	-	R	G	R	G	G	-	G	G	G	G	G	G	G	G	G	R	G	G
13	56348677	C	C	C	C	G	G	G	S	C	C	G	G	G	C	C	C	C	G	G	S	S	C	S	C	C	C	C	C	S	C	S	C	S	C	C	C	S	C	C	C	C	S	S	C	S	S	S	C
13	56348814	T	T	T	T	C	C	C	Y	Y	Y	C	C	C	T	T	-	T	C	C	Y	T	Y	Y	T	C	C	C	T	T	T	T	T	T	T	T	T	C	T	T	T	T	T	C	Y	-	Y	Y	C
13	56349045	G	G	G	G	A	A	A	R	G	G	A	A	A	G	G	G	G	A	A	G	G	G	R	G	G	G	G	G	R	G	R	G	-	G	R	R	G	-	G	G	G	R	G	R	-	R	R	G
13	56349524	A	A	A	A	T	T	T	A	A	A	T	T	-	A	A	A	A	-	T	W	-	-	W	A	-	A	A	A	W	A	T	A	W	A	A	A	W	A	A	A	A	-	T	W	W	W	W	A
13	56349540	T	T	T	T	C	C	C	T	T	T	C	C	-	T	T	-	T	-	C	Y	-	-	Y	T	T	T	T	T	Y	T	Y	T	Y	T	T	T	Y	T	T	T	T	-	C	Y	Y	-	Y	T
13	56350665	A	A	A	A	T	T	T	W	W	W	T	T	T	A	A	A	A	T	T	W	A	W	W	T	T	T	T	T	W	-	W	A	W	-	W	W	W	W	-	A	A	-	W	W	-	-	W	A
13	56350826	T	T	T	T	C	C	C	C	C	C	C	C	C	T	T	T	T	C	C	C	Y	Y	Y	C	C	C	C	C	Y	T	Y	T	Y	T	Y	Y	Y	Y	C	Y	C	C	C	T	Y	Y	Y	T
13	56351022	T	T	T	T	C	C	C	Y	Y	Y	Y	Y	T	C	C	C	C	T	T	Y	Y	T	Y	T	C	C	C	C	Y	T	C	C	C	-	Y	T	Y	T	C	C	C	Y	Y	Y	C	Y	T	C
13	56351117	C	C	C	C	-	T	T	Y	Y	Y	Y	T	C	C	C	C	C	C	C	Y	Y	C	Y	T	T	T	T	T	C	C	Y	C	Y	C	Y	-	Y	C	T	Y	T	Y	Y	T	T	Y	Y	T
13	56351273	A	A	A	A	G	G	G	-	-	-	-	-	-	-	-	-	-	-	-	-	-	-	-	-	-	-	-	-	-	-	-	-	-	-	-	-	-	-	-	-	-	-	-	-	-	-	-	-
13	56351831	T	T	T	T	C	C	C	-	-	-	-	-	-	-	-	-	-	-	-	-	-	-	-	-	-	-	-	-	-	-	-	-	-	-	-	-	-	-	-	-	-	-	-	-	-	-	-	-
13	56352131	T	T	T	T	C	C	C	-	-	-	-	-	-	-	-	-	-	-	-	-	-	-	-	-	-	-	-	-	-	-	-	-	-	-	-	-	-	-	-	-	-	-	-	-	-	-	-	-
13	56352236	T	T	T	T	C	C	C	Y	C	C	Y	-	T	T	T	T	T	T	T	Y	Y	T	Y	C	C	C	C	C	T	T	Y	T	Y	T	C	Y	Y	Y	C	Y	C	Y	Y	Y	C	Y	Y	C
13	56352358	G	G	G	G	-	C	C	C	-	C	C	C	G	G	G	G	G	G	G	C	S	G	S	C	C	C	C	C	G	-	S	-	S	-	C	S	S	S	C	S	C	S	S	C	C	G	S	C
13	56352924	G	G	G	G	A	A	A	-	-	-	-	-	-	-	-	-	-	-	-	-	-	-	-	-	-	-	-	-	-	-	-	-	-	-	-	-	-	-	-	-	-	-	-	-	-	-	-	-
13	56352975	G	G	G	G	C	C	C	G	S	S	G	G	G	G	G	G	G	G	G	S	S	G	S	G	G	G	G	G	G	G	S	G	G	G	S	G	S	G	C	S	-	S	S	S	-	S	G	C
13	56353040	T	T	T	T	C	C	C	-	-	-	-	-	-	-	-	-	-	-	-	-	-	-	-	-	-	-	-	-	-	-	-	-	-	-	-	-	-	-	-	-	-	-	-	-	-	-	-	-
13	56353116	A	A	A	A	-	G	G	G	G	G	G	G	A	A	A	-	A	A	A	-	R	-	R	G	G	G	G	G	-	-	R	A	R	-	G	R	R	R	G	R	G	R	-	R	G	R	R	G
13	56353205	A	A	A	A	G	G	-	R	G	G	-	-	-	A	A	-	-	-	-	-	R	-	R	-	G	G	G	G	-	A	R	-	-	-	G	-	-	R	G	R	G	R	-	R	-	R	R	G
13	56353299	G	G	G	G	-	A	A	-	-	-	-	-	-	-	-	-	-	-	-	-	-	-	-	-	-	-	-	-	-	-	-	-	-	-	-	-	-	-	-	-	-	-	-	-	-	-	-	-
13	56353963	G	G	G	G	-	T	-	K	-	T	K	-	G	G	G	G	G	G	G	K	G	G	G	T	-	-	T	T	G	G	K	G	K	-	T	G	G	T	-	K	T	K	K	-	T	-	G	T
13	56354039	C	C	C	C	-	T	-	Y	Y	Y	C	C	C	C	C	C	C	C	C	Y	Y	-	Y	C	C	C	C	C	C	C	Y	C	-	-	-	-	Y	C	T	Y	-	Y	Y	Y	T	C	C	T
13	56354175	C	C	C	C	-	T	-	-	Y	C	C	C	C	C	C	C	C	C	C	Y	Y	C	Y	C	C	C	C	C	C	C	Y	C	Y	C	Y	C	Y	C	T	C	-	-	Y	Y	T	Y	C	T
13	56354208	T	T	T	T	C	C	-	-	-	-	-	-	-	-	-	-	-	-	-	-	-	-	-	-	-	-	-	-	-	-	-	-	-	-	-	-	-	-	-	-	-	-	-	-	-	-	-	-
13	56354288	G	G	G	G	C	-	-	-	-	C	G	-	G	G	G	G	G	G	G	-	S	G	G	-	-	-	C	C	G	-	-	G	C	G	C	S	-	S	-	-	-	S	-	-	C	G	G	-
13	56354470	A	A	A	A	G	G	G	R	R	A	A	A	A	A	A	A	A	A	A	-	R	A	R	A	A	A	A	A	A	A	R	A	R	A	R	R	R	A	G	R	-	R	A	R	G	R	A	G
13	56354857	C	C	C	C	G	G	-	S	S	S	S	G	C	C	C	C	C	C	C	-	S	C	G	G	C	C	C	C	C	C	S	C	S	C	G	S	-	S	G	S	-	S	S	C	G	S	-	G
13	56355019	C	C	C	C	G	G	G	-	G	G	G	G	C	C	C	C	C	C	C	S	S	C	S	C	C	C	C	C	C	C	S	C	S	C	G	S	S	S	G	S	G	S	S	G	G	S	C	G
13	56355249	G	G	G	G	A	A	A	R	A	A	A	A	G	G	G	G	G	G	G	R	R	G	R	A	G	G	G	G	G	G	R	G	R	-	A	R	R	G	A	R	A	R	R	R	A	R	R	A
13	56355253	T	T	T	T	G	G	G	K	G	G	G	G	T	T	T	T	T	T	T	K	K	T	K	T	T	T	T	T	T	T	K	T	K	-	K	T	K	T	G	K	G	K	-	K	G	K	K	G
13	56355375	C	C	C	C	T	T	T	Y	T	T	T	T	C	C	C	C	C	C	C	Y	Y	C	Y	T	C	C	C	C	C	C	Y	C	C	-	T	Y	Y	Y	T	Y	T	Y	Y	Y	T	Y	C	T
13	56355470	A	A	A	A	G	G	G	-	-	-	-	-	-	-	-	-	-	-	-	-	-	-	-	-	-	-	-	-	-	-	-	-	-	-	-	-	-	-	-	-	-	-	-	-	-	-	-	-
13	56355671	C	-	C	C	-	T	T	-	C	Y	Y	Y	C	C	C	C	C	C	C	C	Y	C	C	C	C	C	C	C	C	C	Y	C	C	C	C	C	C	C	T	Y	T	Y	Y	C	C	Y	C	C
13	56356078	G	G	G	G	C	-	C	S	C	C	C	C	G	G	G	G	G	G	G	-	S	G	S	C	G	G	G	G	G	G	S	G	S	-	C	S	S	S	C	G	C	S	S	S	C	S	G	C
13	56356183	T	T	T	T	-	A	A	-	A	A	A	A	T	T	T	T	T	W	T	W	-	W	T	A	A	A	A	A	-	-	W	T	T	T	-	W	W	W	A	-	-	W	-	W	A	T	T	-
13	56356818	A	A	A	A	C	C	-	-	-	-	-	-	-	-	-	-	-	-	-	-	-	-	-	-	-	-	-	-	-	-	-	-	-	-	-	-	-	-	-	-	-	-	-	-	-	-	-	-
13	56356974	A	A	A	A	-	G	G	R	G	G	G	G	A	A	A	A	A	R	A	A	R	R	R	G	G	G	G	G	A	A	R	A	R	A	G	R	G	A	A	A	A	A	A	R	G	G	A	G
13	56357273	A	A	A	A	G	G	G	A	A	A	A	A	A	A	A	A	A	R	A	A	A	R	R	A	A	A	A	A	A	A	R	A	R	A	G	R	R	A	A	A	A	A	A	R	G	R	A	G
13	56357431	A	A	A	A	G	G	G	-	-	-	-	-	-	-	-	-	-	-	-	-	-	-	-	-	-	-	-	-	-	-	-	-	-	-	-	-	-	-	-	-	-	-	-	-	-	-	-	-
13	56357898	T	T	T	T	-	G	G	-	-	-	-	-	-	-	-	-	-	-	-	-	-	-	-	-	-	-	-	-	-	-	-	-	-	-	-	-	-	-	-	-	-	-	-	-	-	-	-	-
13	56359245	T	T	T	T	G	G	G	-	G	G	G	G	T	T	T	T	T	T	T	G	K	K	K	T	T	T	T	T	T	K	K	T	K	T	K	K	K	T	G	K	G	K	K	K	K	K	K	T
13	56359756	G	G	G	G	A	A	A	A	A	A	A	A	G	G	G	G	G	G	G	A	R	-	R	A	A	A	A	A	G	G	R	G	R	G	A	G	R	G	G	G	G	R	-	R	R	R	R	G
13	56359907	G	G	G	G	A	A	-	G	R	R	A	A	A	G	G	G	G	G	G	R	G	R	R	G	G	G	G	G	G	G	R	G	R	G	G	G	G	G	G	G	G	G	G	R	R	G	R	G
13	56360015	C	C	C	C	T	T	T	C	C	C	C	C	C	C	C	C	C	C	C	C	C	C	C	C	C	C	C	C	C	C	Y	C	C	C	C	C	C	C	C	C	C	C	-	C	C	Y	C	C
13	56361177	C	C	C	C	T	T	T	C	C	C	-	Y	-	C	C	C	C	C	C	C	C	Y	Y	C	T	-	T	T	C	C	-	C	Y	-	Y	Y	C	Y	T	Y	T	Y	Y	Y	T	Y	C	T
13	56361219	G	G	G	G	C	C	C	G	C	C	C	C	C	G	G	G	G	G	G	C	S	S	G	G	-	G	G	G	-	G	-	G	S	-	C	-	S	S	C	S	C	S	S	C	C	S	S	C
13	56361883	G	G	G	G	-	-	A	R	A	A	A	-	A	G	G	G	-	G	G	-	R	-	R	A	A	A	A	A	G	G	R	G	R	G	A	R	R	R	A	R	A	R	R	R	A	R	R	A
13	56362476	G	G	G	G	A	A	A	R	A	A	A	A	A	G	G	-	G	G	G	A	R	-	R	G	A	A	A	A	G	G	R	G	R	G	A	R	R	R	A	R	A	G	R	G	R	R	R	A
13	56363025	A	A	A	A	G	G	G	R	G	G	G	G	G	A	A	A	A	A	A	-	R	A	A	G	G	G	G	G	A	A	R	A	R	-	G	R	R	R	G	R	G	R	A	A	A	R	R	G
13	56363076	G	G	G	G	A	A	A	-	-	-	-	-	-	-	-	-	-	-	-	-	-	-	-	-	-	-	-	-	-	-	-	-	-	-	-	-	-	-	-	-	-	-	-	-	-	-	-	-
13	56363449	A	A	A	A	G	G	G	G	G	G	G	G	G	G	G	G	G	G	G	G	R	-	A	G	G	G	G	G	G	R	G	G	G	G	G	R	G	R	G	R	G	G	G	A	R	R	A	G
13	56363734	A	A	A	A	G	G	G	R	G	G	G	G	G	A	-	A	A	A	A	G	R	-	A	G	-	G	G	G	A	A	R	A	R	A	G	R	A	R	G	R	G	R	R	-	R	R	R	-
13	56364005	T	T	T	T	C	C	C	-	-	-	-	-	-	-	-	-	-	-	-	-	-	-	-	-	-	-	-	-	-	-	-	-	-	-	-	-	-	-	-	-	-	-	-	-	-	-	-	-
13	56364957	A	A	A	A	G	G	G	-	-	-	-	-	-	-	-	-	-	-	-	-	-	-	-	-	-	-	-	-	-	-	-	-	-	-	-	-	-	-	-	-	-	-	-	-	-	-	-	-
13	56365038	A	A	A	A	G	-	G	-	G	G	G	G	G	A	A	A	A	A	A	G	R	A	A	G	G	G	G	G	A	A	R	A	R	A	G	R	R	R	G	R	G	R	R	A	R	R	R	G
13	56365400	A	A	A	A	C	-	C	M	C	C	C	C	C	A	A	A	A	A	A	C	M	-	A	C	C	C	C	C	A	A	M	A	M	A	C	M	A	M	C	A	C	M	M	A	M	M	M	C
13	56366055	G	G	G	G	A	A	A	R	-	A	A	R	-	G	G	G	G	G	G	R	R	G	G	G	G	G	G	G	G	G	R	G	R	G	A	R	G	-	A	R	-	R	R	G	-	R	G	A
13	56366588	G	G	G	G	T	T	T	K	-	K	G	G	T	G	G	G	G	G	G	G	G	-	G	G	G	G	G	G	G	G	K	G	K	G	T	K	G	K	K	K	K	K	K	G	-	K	G	T
13	56367107	T	T	T	T	G	G	G	K	K	K	T	T	G	T	T	T	T	T	T	T	T	T	T	T	T	T	T	T	T	T	T	T	-	T	G	K	T	K	T	T	T	T	T	T	K	K	T	K
13	56370114	T	T	T	T	A	A	A	T	W	W	T	T	A	T	T	T	T	T	T	W	T	T	T	T	T	T	T	T	T	T	W	T	T	T	W	T	T	W	W	W	-	W	W	T	W	W	T	A
13	56370244	T	T	T	T	C	C	C	Y	C	C	C	C	C	C	C	C	C	C	C	C	Y	T	T	C	C	C	C	C	C	T	-	C	C	T	C	-	Y	Y	C	Y	-	C	C	T	Y	Y	C	C
13	56370741	G	G	G	G	A	A	A	R	-	-	A	G	-	-	-	-	-	A	-	R	-	-	G	-	-	-	-	A	G	-	R	-	R	-	A	R	G	G	-	R	A	R	-	G	R	G	G	A
13	56370783	G	G	G	G	A	A	-	R	A	A	A	R	A	G	G	G	G	G	G	R	R	G	G	A	A	A	A	A	G	-	R	G	R	G	A	-	G	G	A	R	A	R	R	G	G	R	G	A
13	56370806	C	C	C	C	T	T	T	Y	Y	Y	T	Y	T	C	C	C	C	C	C	Y	Y	C	C	C	C	C	C	C	C	C	Y	C	Y	Y	T	Y	C	Y	T	C	T	Y	Y	C	C	-	C	-
13	56372086	T	T	T	T	C	C	C	-	-	-	-	-	-	-	-	-	-	-	-	-	-	-	-	-	-	-	-	-	-	-	-	-	-	-	-	-	-	-	-	-	-	-	-	-	-	-	-	-
13	56372441	T	T	T	T	-	G	G	K	G	G	G	K	G	T	T	T	-	-	T	K	K	T	T	-	G	-	G	G	T	T	T	T	K	T	G	K	K	K	K	K	T	K	K	T	K	K	T	G
13	56372502	C	-	C	C	G	G	G	S	G	G	G	G	G	G	G	G	-	-	G	G	S	-	-	G	G	-	G	G	G	-	G	G	G	C	G	S	G	S	G	G	G	G	G	C	S	S	S	G
13	56372718	G	-	G	G	-	-	T	K	K	T	-	-	-	-	-	-	-	-	-	-	-	-	-	-	-	-	-	-	-	-	K	G	K	G	T	-	G	K	K	T	-	K	K	G	G	K	G	T
13	56373428	G	G	G	G	A	A	A	R	R	R	G	G	A	G	G	G	G	G	G	R	G	G	G	G	G	G	G	G	G	G	R	G	R	G	A	R	R	R	R	-	R	R	R	G	R	R	G	A
13	56373668	C	C	C	C	-	G	G	-	-	-	-	-	-	-	-	-	-	-	-	-	-	-	-	-	-	-	-	-	-	-	-	-	-	-	-	-	-	-	-	-	-	-	-	-	-	-	-	-
13	56374084	G	G	G	G	C	C	C	S	S	S	C	C	C	C	C	C	C	S	C	C	G	G	G	G	C	C	C	C	C	G	C	C	C	G	C	S	C	S	G	G	G	-	S	G	S	S	S	C
13	56374732	T	T	T	T	C	C	C	Y	Y	Y	C	Y	C	T	T	T	T	T	T	Y	Y	T	T	C	C	C	C	C	T	T	Y	T	Y	T	C	Y	Y	Y	T	T	T	T	T	T	Y	-	T	-
13	56374738	T	T	T	T	A	A	A	W	W	W	A	W	A	T	T	T	T	T	T	W	W	T	T	A	A	A	A	A	T	T	W	T	W	T	A	W	-	W	T	T	T	T	T	T	-	-	T	A
13	56376472	T	T	T	T	-	C	C	-	C	C	C	Y	C	T	T	-	T	T	T	T	Y	T	T	C	C	C	C	C	Y	T	C	C	C	-	C	Y	-	T	T	T	T	T	T	T	Y	Y	T	C
13	56377866	G	G	G	G	A	A	A	G	G	G	G	G	A	G	G	G	G	G	G	G	G	G	G	G	G	G	G	G	G	G	R	G	R	G	R	R	G	R	G	G	G	G	G	G	G	R	G	G
13	56378403	G	A	A	A	G	G	G	G	G	G	G	G	G	G	G	G	G	G	G	G	G	G	R	G	G	G	G	G	G	R	R	G	R	G	G	G	G	G	G	G	G	R	G	G	R	-	R	G
13	56378897	T	-	-	-	A	A	A	-	-	W	T	W	A	A	A	A	A	W	A	-	T	-	W	A	A	A	A	A	W	A	W	T	-	W	W	W	W	W	-	T	-	-	W	W	-	A	W	T
13	56381702	A	R	G	R	-	A	A	-	-	-	-	-	-	-	-	-	-	-	-	-	-	-	-	-	-	-	-	-	-	-	-	-	-	-	-	-	-	-	-	-	-	-	-	-	-	-	-	-
13	56385238	C	T	T	T	C	C	C	C	C	C	C	C	C	C	C	C	C	C	C	C	C	C	Y	C	C	C	Y	C	C	Y	-	C	Y	Y	C	C	C	C	C	C	C	Y	C	Y	-	T	Y	C
13	56388137	G	A	A	A	G	G	G	G	G	G	G	G	G	G	G	G	G	G	G	G	G	G	R	A	G	G	G	G	G	R	R	G	R	R	G	G	G	G	G	G	-	R	G	R	R	A	R	G
13	56388233	G	G	G	G	A	A	A	R	G	G	G	G	A	A	A	A	A	A	A	G	G	G	G	G	R	G	G	G	A	G	R	A	R	-	R	R	R	R	G	G	G	R	R	G	G	G	G	G
13	56388770	C	T	T	T	C	C	C	C	C	C	C	C	C	C	C	C	C	C	C	C	C	-	Y	C	Y	T	C	C	C	Y	Y	C	Y	Y	C	C	C	C	C	C	C	Y	C	Y	Y	T	Y	C
13	56388997	C	C	C	C	T	T	T	T	C	C	C	C	T	T	T	T	T	T	T	C	C	C	C	C	C	C	C	C	T	C	Y	T	C	C	Y	Y	Y	Y	C	C	C	Y	Y	C	C	C	C	C
13	56389038	G	T	T	T	G	G	G	G	G	G	G	G	G	G	G	G	G	G	G	G	G	G	G	G	G	G	G	G	G	K	K	G	K	K	G	G	G	G	G	G	G	K	G	K	G	T	K	G
13	56390592	C	T	T	T	C	C	C	C	C	C	C	C	C	C	C	C	C	C	C	C	C	C	Y	T	-	-	T	C	C	Y	Y	C	Y	Y	C	C	C	C	C	C	C	Y	C	Y	Y	T	Y	C
13	56392205	A	G	G	G	A	A	A	A	-	G	A	G	G	A	A	A	A	A	A	R	R	A	R	G	G	G	G	G	A	R	R	A	R	R	R	A	A	A	A	A	A	R	A	R	R	G	G	A
13	56392337	G	T	T	T	G	G	G	-	G	G	G	G	G	-	G	-	G	G	G	G	G	-	K	G	G	-	G	G	G	K	K	-	K	K	-	G	G	G	G	G	G	K	G	-	K	-	K	G
13	56392440	T	C	C	C	T	T	T	T	-	-	T	-	C	T	T	T	T	T	T	T	-	T	Y	T	T	T	T	T	T	-	T	T	Y	T	T	Y	T	T	T	T	T	Y	T	C	C	-	-	T
13	56392480	T	C	C	-	T	-	T	-	-	-	-	-	-	-	-	-	-	-	-	-	-	-	-	-	-	-	-	-	-	-	-	-	-	-	-	-	-	-	-	-	-	-	-	-	-	-	-	-
13	56392558	C	T	-	-	C	C	C	C	-	-	C	Y	T	C	C	-	C	Y	Y	-	Y	C	Y	C	C	-	C	T	Y	Y	Y	C	-	Y	-	C	Y	C	C	C	C	-	-	Y	Y	-	T	C
13	56392806	G	-	T	-	G	G	G	-	-	-	-	-	-	-	-	-	-	-	-	-	-	-	-	-	-	-	-	-	-	-	-	-	-	-	-	-	-	-	-	-	-	-	-	-	-	-	-	-
13	56392973	T	C	C	-	T	T	T	-	T	T	T	T	T	T	T	T	T	T	T	T	T	T	T	T	T	T	T	T	T	T	T	T	T	T	-	T	T	T	T	T	T	T	-	T	T	T	T	T
13	56393032	T	C	C	C	T	T	T	-	C	C	T	-	C	T	T	T	T	T	T	Y	Y	T	-	T	T	T	T	T	T	Y	Y	T	Y	Y	Y	T	T	T	T	T	T	Y	T	Y	Y	Y	C	T
13	56393239	A	G	G	G	A	A	A	A	G	G	A	G	G	A	A	A	A	A	A	A	R	A	R	G	G	G	G	G	A	R	R	A	R	-	R	A	A	A	A	A	A	G	A	G	R	G	-	A
13	56395869	C	-	T	-	C	C	C	-	-	-	-	-	-	-	-	-	-	-	-	-	-	-	-	-	-	-	-	-	-	-	-	-	-	-	-	-	-	-	-	-	-	-	-	-	-	-	-	-
13	56396318	A	G	G	G	A	A	A	A	A	A	A	A	A	A	A	A	A	A	A	A	A	A	R	A	A	A	A	A	A	R	R	A	R	R	A	A	A	A	A	A	A	R	A	R	R	R	R	A
13	56396359	G	T	T	T	G	G	G	G	-	K	G	G	G	G	G	G	G	G	G	K	K	G	K	G	G	G	G	G	G	K	K	G	K	K	G	G	G	G	G	-	G	K	G	-	K	-	K	G
13	56399016	A	G	G	G	A	A	A	-	A	A	A	A	A	A	A	A	A	A	A	A	A	-	R	A	A	A	A	A	A	-	R	-	R	G	A	A	A	A	A	A	A	R	A	R	R	-	R	A
13	56399226	C	G	G	G	C	C	C	C	G	G	C	C	-	C	C	C	C	C	C	C	C	C	C	C	C	C	C	C	C	G	S	C	S	S	-	C	C	C	C	C	C	S	C	S	S	-	G	C
13	56399945	C	T	T	T	C	C	C	C	T	-	C	-	C	C	C	C	C	C	C	Y	T	Y	Y	T	T	T	T	T	C	-	Y	-	Y	-	Y	C	-	C	C	C	C	Y	-	Y	C	-	T	C
13	56400743	G	A	A	A	G	G	G	G	G	G	G	G	G	G	G	G	G	G	G	G	G	G	G	G	G	G	G	G	G	R	R	G	R	R	G	G	G	G	G	G	G	R	G	R	R	A	R	G
13	56400779	A	G	G	G	A	A	A	G	G	G	A	G	A	G	G	G	G	A	R	R	R	G	R	G	G	G	G	G	A	G	R	A	R	R	R	A	A	A	G	R	G	R	R	A	-	G	G	A
13	56401250	G	C	-	C	G	G	G	S	S	S	G	G	G	C	C	C	C	-	S	S	G	-	S	G	G	G	G	G	G	C	S	G	S	S	S	G	G	G	C	S	C	S	S	S	S	C	C	G
13	56401443	T	-	C	C	T	T	T	Y	C	C	T	T	T	C	C	-	C	T	Y	Y	T	Y	Y	T	T	T	T	T	-	Y	Y	-	Y	T	Y	T	T	T	C	Y	-	T	-	Y	T	-	-	T
13	56404299	C	T	T	T	C	C	C	Y	T	T	C	Y	C	T	T	T	T	C	Y	T	C	-	Y	C	C	C	C	C	Y	Y	T	T	T	T	Y	Y	-	C	T	Y	T	Y	Y	Y	T	T	T	T
13	56404615	C	A	A	A	C	C	C	M	A	A	C	M	C	A	A	A	A	C	M	A	C	M	M	C	C	C	C	C	M	M	A	A	A	A	M	M	C	C	A	M	A	M	M	M	A	A	A	A
13	56404665	G	A	A	A	G	-	G	R	A	A	G	R	G	A	A	A	A	G	R	A	G	R	R	G	G	G	G	G	R	R	A	A	A	A	R	-	R	G	A	R	A	R	R	-	A	A	A	A
13	56405953	C	T	T	T	C	C	C	Y	T	T	C	Y	C	T	T	T	T	C	Y	T	C	Y	Y	C	Y	T	T	C	Y	Y	T	T	T	T	Y	Y	Y	C	T	Y	T	Y	Y	Y	T	T	T	T
13	56406175	C	T	T	T	C	C	C	Y	T	T	C	Y	C	T	T	T	T	C	Y	-	C	-	Y	C	C	C	C	C	Y	Y	T	T	T	T	Y	Y	Y	C	-	Y	T	Y	Y	Y	T	T	T	-
13	56406817	G	G	G	G	A	A	A	R	G	G	A	G	G	G	G	G	G	G	G	G	G	G	G	A	G	G	G	G	-	-	G	G	G	G	-	R	G	R	G	G	G	G	G	G	G	G	G	G
13	56407850	C	C	C	C	-	-	T	Y	C	C	T	C	C	C	C	-	C	C	C	-	C	C	C	T	C	C	C	C	C	-	C	C	C	C	Y	C	C	Y	C	C	C	C	C	C	-	C	C	C
13	56407869	G	T	T	T	G	G	G	G	K	K	G	G	G	G	G	-	G	G	G	-	G	K	K	G	G	G	G	G	G	-	G	G	-	K	G	G	G	G	G	-	G	K	G	G	-	-	-	G
13	56408019	A	A	A	A	-	T	T	A	A	A	T	A	A	A	A	-	A	A	A	A	A	-	A	A	A	A	A	A	A	A	A	A	A	A	W	W	A	W	A	A	A	A	A	A	A	A	A	A
13	56408233	C	C	C	C	-	T	-	Y	C	C	T	C	C	C	C	C	C	C	C	C	C	C	C	T	T	T	T	T	C	C	C	C	C	C	Y	Y	C	Y	C	C	C	C	-	C	C	C	C	C
13	56408759	C	C	C	C	G	G	-	-	C	C	G	C	C	C	C	C	C	C	C	S	C	C	C	G	G	G	G	G	C	C	C	-	C	S	S	-	-	C	C	C	C	C	C	C	-	C	C	-
13	56408845	T	T	T	T	C	C	-	Y	T	T	C	T	T	T	T	T	T	T	T	Y	T	T	T	T	C	-	C	C	T	-	T	T	T	-	Y	-	Y	Y	T	T	T	T	T	T	Y	T	T	C
13	56408875	A	A	A	A	G	G	-	R	A	A	G	A	A	A	A	A	A	A	A	R	A	A	A	-	G	G	G	G	A	A	A	A	A	-	R	-	R	R	A	A	A	A	A	A	R	A	A	G
13	56408962	T	T	T	T	A	A	-	W	T	T	A	T	T	T	T	T	T	T	T	W	T	T	T	-	A	A	A	A	T	T	T	-	T	T	W	W	-	W	T	T	T	T	T	T	T	T	T	A
13	56409516	C	T	T	T	C	C	C	-	C	C	C	C	C	C	C	C	C	C	C	C	C	Y	T	C	C	C	C	C	C	-	Y	-	-	-	C	C	C	C	Y	C	C	T	C	-	C	-	Y	C
13	56410108	G	T	T	T	G	G	G	-	G	G	G	G	G	G	G	G	G	G	G	G	G	-	K	G	G	G	G	G	G	K	K	G	K	K	G	G	G	G	G	G	G	K	G	K	K	T	K	G
13	56411593	G	G	G	G	A	A	A	A	G	G	G	G	G	A	A	A	A	A	A	G	G	G	G	G	G	G	G	G	A	G	R	A	R	G	R	G	R	R	-	R	A	R	-	G	G	G	G	G
13	56412022	A	A	A	A	G	G	G	-	A	A	-	R	A	G	G	-	G	G	G	A	A	A	A	-	G	G	G	G	G	A	-	G	A	A	R	R	A	R	G	R	G	R	G	A	A	A	A	A
13	56412833	G	G	G	G	-	A	A	-	G	G	G	-	-	A	-	-	-	A	A	-	G	G	-	G	G	G	G	G	-	G	-	A	-	-	G	R	R	A	-	-	-	R	-	G	G	G	G	G
13	56412875	T	T	T	T	-	C	C	C	C	C	C	C	C	C	C	C	C	-	C	C	Y	T	T	C	C	C	C	C	C	C	-	-	Y	-	C	-	C	C	C	Y	-	Y	-	T	-	T	-	C
13	56412905	A	A	A	A	G	G	G	G	G	G	G	G	G	G	G	G	G	-	G	G	-	A	A	A	A	A	A	A	G	-	-	-	R	-	G	-	G	G	G	R	-	R	G	A	-	-	-	G
13	56412910	T	T	T	T	C	C	C	C	C	C	C	C	C	C	C	C	-	-	C	C	-	T	T	C	C	C	C	C	C	-	-	-	Y	-	C	-	C	C	-	Y	-	Y	C	T	C	-	-	-
13	56413890	T	T	T	T	C	C	C	C	C	C	Y	C	C	C	C	C	C	C	C	-	Y	T	T	T	C	C	C	C	C	Y	Y	C	Y	C	C	C	C	Y	C	Y	C	Y	C	T	Y	T	Y	C
13	56413919	G	G	G	G	A	A	A	A	G	G	G	R	G	A	A	A	A	A	A	-	G	G	G	G	G	G	G	G	A	G	R	A	R	G	R	R	R	R	A	R	A	R	A	G	G	G	G	G
13	56414056	A	A	A	A	-	G	G	G	G	G	G	G	G	G	G	G	G	G	G	G	R	-	A	G	G	G	G	G	G	R	R	G	R	R	G	G	G	R	G	R	G	R	G	A	R	A	R	G
13	56414097	T	T	T	T	C	C	C	-	C	C	C	C	C	C	C	C	C	C	C	-	Y	-	T	C	C	C	C	C	C	Y	Y	C	Y	C	C	C	C	Y	C	Y	C	Y	-	-	Y	T	Y	C
13	56414627	C	C	C	C	T	T	T	T	C	C	C	Y	C	T	T	-	T	T	T	C	C	-	C	C	C	C	C	C	T	C	Y	T	Y	C	Y	Y	Y	Y	T	Y	T	T	T	C	C	C	C	C
13	56414985	G	G	G	G	T	T	T	T	K	G	T	K	G	T	T	T	T	T	T	G	G	G	G	T	G	G	G	G	T	G	K	T	K	K	K	T	T	K	T	K	-	K	T	G	G	K	G	G
13	56414988	G	G	G	G	A	A	A	A	R	G	A	R	G	A	A	A	A	A	A	G	G	G	G	G	G	G	G	G	A	G	R	A	R	R	R	A	A	R	A	R	-	R	A	G	G	R	G	G
13	56415277	A	A	A	A	G	G	G	G	G	G	G	G	G	G	G	G	G	G	G	G	R	-	A	-	G	G	G	G	G	G	R	G	R	R	G	G	G	G	G	R	G	R	G	A	R	-	R	G
13	56415388	T	T	T	T	C	C	C	C	Y	Y	C	Y	T	C	C	C	C	C	C	T	T	T	T	T	T	T	T	T	C	T	Y	C	-	T	Y	C	C	Y	C	Y	C	Y	C	T	T	T	T	T
13	56415429	G	G	G	G	C	C	C	-	S	S	C	S	G	C	C	C	C	C	C	G	G	G	G	G	G	G	G	G	C	G	S	C	S	-	S	C	-	S	C	S	C	-	C	G	G	-	G	G
13	56415678	A	A	A	A	-	G	G	G	R	R	G	G	A	G	G	G	G	G	G	A	A	A	A	G	G	G	G	G	G	A	G	G	R	G	R	G	G	R	G	R	G	R	G	A	A	-	A	A
13	56415726	T	T	T	T	C	C	C	-	-	-	-	-	-	-	-	-	-	-	-	-	-	-	-	-	-	-	-	-	-	-	-	-	-	-	-	-	-	-	-	-	-	-	-	-	-	-	-	-
13	56416907	T	T	T	T	A	A	A	W	W	A	A	W	T	T	T	T	T	T	T	T	T	W	T	-	A	A	A	A	T	T	T	T	T	-	W	A	-	A	T	T	T	T	T	T	T	T	T	T
13	56418488	T	T	T	T	C	C	C	C	C	C	C	C	C	C	C	C	C	C	C	C	Y	Y	T	C	C	C	C	C	C	Y	Y	C	-	T	C	C	C	-	C	Y	C	Y	C	T	Y	-	Y	C
13	56418661	G	G	G	G	A	A	A	A	R	R	A	R	G	A	A	A	A	A	A	-	G	G	G	G	A	A	A	G	A	G	R	A	-	R	R	A	A	R	A	R	A	R	A	G	G	G	G	G
13	56419430	C	C	C	C	G	G	G	G	S	S	-	S	C	G	G	G	G	G	G	-	C	-	C	C	G	G	G	G	G	C	-	G	S	S	S	G	G	S	G	S	G	S	G	C	C	C	C	-
13	56421565	A	A	A	A	-	G	G	G	G	G	G	R	G	G	G	G	G	G	G	G	R	R	A	G	G	G	G	G	G	R	R	G	R	R	G	G	G	R	G	R	G	R	G	A	R	-	R	G
13	56422914	A	A	A	A	G	G	G	G	R	A	A	A	A	G	G	-	G	G	G	A	R	-	R	A	A	A	A	A	G	A	R	G	R	R	R	-	-	R	G	R	G	R	-	A	-	A	A	A
13	56423234	G	G	G	G	A	A	A	A	R	R	G	R	G	A	A	A	A	A	A	G	R	G	R	G	G	G	G	G	A	G	R	A	R	R	R	A	A	R	A	R	-	R	-	G	G	G	G	G
13	56423244	G	A	A	A	G	G	G	G	G	G	G	G	G	G	G	G	G	G	G	G	G	G	R	G	G	G	G	G	G	R	R	G	-	R	G	G	G	G	G	G	G	R	G	R	R	A	R	G
13	56423273	C	C	C	C	A	A	A	A	M	M	C	M	C	A	A	A	A	A	A	C	M	C	M	C	C	C	C	C	A	C	M	A	M	M	M	A	A	M	A	M	-	M	-	C	C	C	C	C
13	56423297	C	C	C	C	T	T	T	T	Y	Y	C	C	C	T	T	T	T	T	T	C	Y	C	Y	C	C	C	C	C	T	C	Y	T	Y	Y	Y	T	T	Y	T	Y	-	Y	-	C	-	C	C	C
13	56423415	G	G	G	G	A	A	A	A	R	R	G	R	G	A	A	A	A	A	A	G	R	-	R	G	G	G	G	G	A	G	R	A	R	R	R	A	A	R	A	R	A	R	A	G	G	G	G	G
13	56424727	G	G	G	G	A	A	A	A	A	R	G	A	G	A	A	A	A	A	A	G	R	G	R	G	G	G	G	G	A	G	G	-	R	R	R	-	A	R	A	-	A	R	A	G	G	G	G	G
13	56424872	A	T	T	T	A	A	A	A	A	A	A	A	A	A	A	-	A	A	A	A	A	A	W	A	A	A	A	A	A	-	W	A	W	W	A	A	A	A	A	A	A	W	A	W	A	T	W	A
13	56424890	G	A	A	A	G	G	G	G	G	G	G	G	G	G	G	-	G	G	G	G	G	G	R	G	G	G	G	G	G	-	R	G	R	R	G	-	-	G	G	G	G	R	G	R	G	A	R	G
13	56425727	G	A	A	A	G	G	G	G	R	G	A	R	A	G	G	G	G	G	G	A	G	G	R	A	A	A	A	A	G	A	R	G	R	G	R	G	G	G	G	G	G	R	G	R	A	A	A	A
13	56427469	G	A	A	A	G	G	G	G	G	G	G	G	G	G	G	G	G	G	G	G	G	G	R	G	G	G	G	G	G	R	R	G	R	R	G	G	G	G	G	G	G	R	G	G	R	-	-	G
13	56428060	T	T	T	T	-	C	C	-	Y	Y	T	Y	T	C	C	C	C	C	C	T	Y	T	T	T	T	T	T	T	C	T	Y	C	T	Y	T	C	C	Y	C	Y	C	Y	C	T	T	T	T	Y
13	56428073	T	T	T	T	C	C	C	C	Y	Y	T	T	T	C	C	C	C	C	C	T	Y	T	T	T	T	T	T	T	C	T	Y	C	T	Y	Y	C	C	Y	C	Y	C	Y	C	T	T	T	T	T
13	56428188	C	A	A	A	C	C	C	-	C	C	-	C	C	C	C	C	C	C	C	C	C	C	C	C	C	-	C	C	C	M	M	C	M	M	C	C	C	C	C	C	C	M	C	M	M	A	M	C
13	56429786	A	G	G	G	A	A	A	A	A	A	A	A	A	A	A	A	A	A	A	A	A	A	R	A	A	A	A	A	A	R	A	A	R	R	A	A	A	A	A	A	A	R	A	R	G	G	R	A
13	56430964	T	C	C	C	T	T	T	T	Y	Y	C	T	T	C	C	C	C	C	C	Y	T	C	Y	C	C	C	C	C	C	Y	C	C	C	-	T	T	-	T	T	T	T	C	T	Y	C	C	C	C
13	56431347	T	C	C	C	T	T	-	-	Y	Y	C	C	T	C	C	C	C	-	C	Y	-	Y	Y	C	C	C	C	-	C	T	C	C	C	-	T	T	-	-	-	-	T	C	C	-	-	C	-	C
13	56436447	C	T	T	T	C	C	C	C	C	C	C	C	T	C	C	C	C	C	C	-	C	C	C	C	-	C	C	C	C	T	Y	C	Y	Y	C	C	C	C	C	C	C	Y	C	T	Y	T	T	Y
13	56438352	C	A	A	A	C	C	C	-	C	C	C	C	A	C	C	C	C	C	C	M	C	C	C	C	C	C	C	C	C	-	M	-	-	M	M	C	C	C	C	C	C	C	C	M	M	-	A	C
13	56449746	G	A	A	A	G	-	G	G	G	G	G	G	A	G	G	G	G	G	G	-	G	R	G	G	G	G	G	G	G	A	R	G	R	R	R	G	G	G	G	G	G	R	-	R	R	-	A	G
13	56451606	G	G	G	G	-	A	-	G	R	R	G	G	G	G	G	G	G	G	G	G	G	G	G	G	-	G	G	G	G	G	G	G	G	R	R	A	R	R	G	G	G	G	G	G	G	G	G	G
13	56480182	A	A	A	A	G	G	G	A	A	A	A	A	A	-	G	-	A	A	R	A	A	A	A	A	A	A	A	A	A	A	A	A	A	A	R	R	A	R	A	A	A	A	A	A	-	A	A	A
13	56483863	A	A	A	A	C	C	C	C	C	C	C	C	C	C	C	C	C	C	C	C	C	C	C	M	C	C	C	C	C	M	M	-	M	M	C	C	C	M	C	M	C	M	C	M	M	A	M	C
13	56489329	T	T	T	T	G	G	G	G	G	-	G	G	G	G	G	G	-	G	G	G	K	-	G	-	-	G	G	G	-	-	K	-	K	K	G	-	G	G	G	K	G	G	G	K	K	T	K	G
13	56490022	T	T	T	T	C	C	C	Y	Y	Y	C	C	T	C	C	C	C	C	C	-	T	T	T	C	C	C	C	C	C	T	Y	C	Y	-	C	C	C	Y	C	Y	-	Y	C	Y	Y	-	Y	C
13	56490052	C	C	C	C	T	-	T	C	Y	Y	T	T	C	C	C	C	C	C	C	-	C	C	C	C	C	C	C	C	C	C	C	C	C	Y	T	Y	Y	C	C	C	-	C	C	C	Y	C	Y	T
13	56490164	A	A	A	A	G	G	G	A	R	A	G	G	A	A	A	A	A	A	A	A	A	A	A	A	-	A	A	A	A	A	A	A	A	R	G	G	A	R	A	A	-	A	A	-	R	-	R	G
13	56490265	A	A	A	A	G	G	G	A	R	R	G	G	A	A	A	A	A	A	A	A	A	A	A	G	G	-	G	-	A	A	A	A	A	R	G	R	R	-	-	A	-	A	A	A	R	A	R	R
13	56490524	C	C	C	C	T	T	T	C	Y	Y	T	T	C	C	C	C	C	C	C	C	C	C	C	C	C	C	C	C	C	C	C	C	C	Y	T	-	C	Y	C	C	-	C	C	C	-	C	C	Y
13	56490955	A	A	A	A	G	-	G	A	R	R	G	G	A	A	A	A	A	A	A	A	A	A	A	A	A	A	A	A	A	A	A	A	A	R	-	G	-	R	A	A	A	A	A	A	R	A	R	G
13	56491006	A	A	A	A	G	G	G	G	R	R	G	G	A	G	G	G	G	G	G	A	A	A	R	G	G	G	G	G	G	A	R	-	R	R	G	G	-	R	G	R	G	R	G	R	R	A	R	G
13	56491169	A	A	A	A	G	G	G	A	G	G	G	G	G	A	A	-	A	A	A	R	R	-	R	A	A	A	A	A	A	A	A	A	A	R	G	G	R	R	A	A	A	A	-	A	R	A	R	G
13	56492105	C	C	C	C	T	T	T	Y	Y	Y	Y	C	C	C	C	C	C	C	C	C	C	-	C	C	C	C	C	C	C	C	C	C	C	C	T	Y	C	-	T	Y	-	C	Y	-	Y	-	-	T
13	56492152	C	C	C	C	T	T	T	Y	Y	Y	Y	C	C	C	C	C	C	C	C	C	C	C	C	C	C	C	C	C	C	C	C	C	C	C	T	Y	C	Y	-	Y	T	C	Y	C	Y	C	-	T
13	56492534	C	C	C	C	-	T	T	C	C	C	Y	T	C	T	T	T	T	T	T	C	Y	C	C	C	T	T	T	T	T	C	Y	T	Y	C	C	Y	Y	Y	C	C	C	Y	T	C	C	C	C	C
13	56493875	C	C	C	C	-	-	T	C	C	Y	C	C	T	C	C	C	C	C	C	C	C	C	C	C	C	C	C	C	C	C	C	C	C	C	Y	C	C	Y	C	C	C	C	C	C	C	C	C	C
13	56495250	T	T	T	T	C	C	C	C	C	C	C	Y	C	C	C	C	C	C	C	C	C	Y	C	C	C	C	C	C	C	T	C	C	Y	Y	C	C	C	Y	C	Y	C	C	C	Y	Y	-	Y	C
13	56495604	T	T	T	T	A	A	-	-	-	-	-	-	-	-	-	-	-	-	-	-	-	-	-	-	-	-	-	-	-	-	-	-	-	-	-	-	-	-	-	-	-	-	-	-	-	-	-	-
13	56500637	A	A	A	A	C	C	C	C	C	C	C	C	C	C	C	C	C	C	C	M	-	M	C	C	-	C	C	C	C	M	M	C	M	A	C	C	C	M	C	M	C	M	C	M	M	A	M	C
13	56503662	G	G	G	G	A	A	A	-	-	-	-	-	-	-	-	-	-	-	-	-	-	-	-	-	-	-	-	-	-	-	-	-	-	-	-	-	-	-	-	-	-	-	-	-	-	-	-	-
13	56503758	G	G	G	G	C	C	C	C	C	C	S	S	C	C	C	C	C	C	C	S	G	G	S	C	C	C	C	C	C	S	S	C	S	S	C	C	C	G	C	S	C	C	C	-	S	G	S	C
13	56504134	A	A	A	A	G	G	G	G	G	G	G	G	G	G	G	G	G	G	G	R	G	-	G	G	G	G	G	G	G	R	R	G	R	R	G	G	G	R	G	R	G	G	G	-	G	-	R	G
13	56505749	A	A	A	A	C	C	C	M	C	C	M	M	C	C	C	C	C	C	C	A	A	-	M	A	A	A	A	A	C	M	M	C	M	A	C	M	M	A	A	A	A	-	M	A	M	A	M	C
13	56505917	T	T	T	T	A	A	A	W	A	A	W	W	A	A	A	A	A	A	A	W	T	A	W	A	T	T	T	T	-	W	W	-	W	W	A	A	A	W	T	T	T	A	W	W	W	T	W	A
13	56506617	A	A	A	A	T	T	T	W	W	W	W	W	T	T	T	-	T	T	T	-	A	-	W	T	T	T	T	T	T	W	W	T	W	W	T	T	T	W	A	-	A	T	T	W	W	A	W	T
13	56506641	C	C	C	C	A	A	A	A	A	A	A	A	A	-	-	-	A	-	-	-	A	-	A	A	A	A	A	A	A	M	-	A	M	M	A	A	A	M	A	-	A	A	A	M	-	-	M	A
13	56506939	C	C	C	C	G	G	G	C	-	S	S	S	G	G	G	G	G	G	G	S	C	S	S	G	C	C	C	C	G	S	S	G	S	-	G	G	G	S	C	C	C	G	S	S	G	-	S	G
13	56507102	C	C	C	C	G	G	G	S	S	C	S	S	G	G	G	G	G	G	G	S	C	C	S	C	C	C	C	C	G	S	S	G	S	C	G	S	S	S	C	C	C	G	G	C	S	C	S	G
13	56507169	A	A	A	A	T	T	T	T	W	W	W	W	T	T	T	T	T	T	T	W	W	W	W	T	T	T	T	T	T	W	W	T	W	W	T	T	T	W	T	W	T	T	T	W	W	A	W	-
13	56507196	G	G	G	G	C	C	C	C	S	S	S	S	C	C	C	C	C	C	C	S	S	S	S	C	C	C	C	C	C	S	S	C	S	-	C	C	C	S	C	S	C	C	C	S	S	G	S	C
13	56507386	T	T	T	T	C	C	C	Y	T	Y	Y	Y	C	C	C	C	C	C	C	T	T	Y	Y	C	T	T	T	T	C	Y	Y	C	Y	-	C	C	C	Y	T	T	T	C	Y	C	Y	T	C	C
13	56507390	T	T	T	T	G	G	G	K	T	K	K	K	G	G	G	-	G	G	G	K	T	T	K	T	T	T	T	T	G	K	K	G	K	-	G	K	T	K	T	T	T	G	K	T	K	T	G	-
13	56507906	G	G	G	G	A	A	A	R	R	R	R	R	A	G	G	G	G	G	G	R	G	G	R	G	G	G	G	G	G	G	G	G	G	G	A	R	G	R	G	G	G	R	G	G	R	G	R	A
13	56508565	A	A	A	A	T	T	T	A	W	W	W	W	T	T	T	T	T	T	T	W	A	-	W	T	T	T	T	T	T	W	W	T	W	W	T	T	T	W	A	A	A	T	W	W	W	A	W	T
13	56508622	G	G	G	G	T	T	T	K	K	K	K	K	T	T	T	T	T	T	-	K	G	G	K	-	G	G	G	G	T	K	K	T	K	G	T	K	K	K	G	G	G	T	T	G	K	G	T	T
13	56509572	T	T	T	T	C	C	C	C	T	Y	Y	Y	C	C	C	C	C	C	C	T	C	T	C	T	C	T	C	T	C	T	T	C	Y	T	Y	Y	Y	Y	C	Y	C	C	C	T	T	-	T	T
13	56509751	G	G	G	G	-	A	A	-	R	R	R	R	A	G	G	G	G	G	G	G	A	G	A	G	G	G	G	G	G	R	G	G	G	G	R	-	G	R	A	R	A	G	A	G	G	G	G	G
13	56509789	T	T	T	T	C	C	C	-	Y	Y	T	Y	C	T	T	-	T	T	T	-	C	T	-	-	C	T	C	T	T	-	T	T	T	T	Y	C	T	Y	C	Y	C	T	Y	T	T	T	-	T
13	56509807	G	G	G	G	-	A	A	-	R	R	R	R	A	G	G	-	G	G	G	-	A	G	-	-	-	G	A	G	G	-	G	G	G	G	G	-	G	R	A	R	A	G	R	G	G	G	G	G
13	56509817	C	C	C	C	T	T	T	T	Y	Y	Y	Y	T	C	C	-	C	C	C	-	T	-	T	-	T	T	T	-	C	-	C	C	C	C	C	T	C	-	T	Y	T	C	Y	C	C	C	C	C
13	56510358	C	C	C	C	G	G	G	G	G	G	G	G	G	G	G	G	G	G	G	G	G	S	G	G	G	G	G	G	G	S	S	G	S	S	G	G	G	S	G	S	G	G	G	S	-	C	S	G
13	56510572	T	T	T	T	G	G	G	G	G	G	G	G	G	G	G	G	G	G	G	G	G	K	G	G	G	-	G	-	G	K	K	G	K	G	G	G	G	K	G	K	G	G	G	K	K	T	K	G
13	56510789	T	T	T	T	C	C	C	-	-	-	-	-	-	-	-	-	-	-	-	-	-	-	-	-	-	-	-	-	-	-	-	-	-	-	-	-	-	-	-	-	-	-	-	-	-	-	-	-
13	56513085	C	C	C	C	T	T	T	C	T	T	Y	Y	C	T	T	T	-	T	T	Y	Y	Y	Y	C	C	C	C	C	C	-	C	C	-	-	T	T	T	Y	T	Y	T	Y	T	Y	-	C	Y	T
13	56515868	A	A	A	A	G	G	G	G	G	G	G	-	G	G	G	-	A	R	R	-	G	-	G	G	G	G	G	-	-	R	-	-	R	-	G	G	-	R	R	A	-	R	A	G	G	-	G	G
13	56516318	A	A	A	A	G	G	G	G	A	A	A	A	A	A	A	A	A	A	A	A	R	R	G	A	A	A	A	A	A	A	A	A	A	A	A	A	A	A	A	A	A	A	A	A	A	A	A	A
13	56517119	G	G	G	G	A	A	A	R	G	G	G	G	A	G	G	G	G	G	G	A	R	R	A	G	G	G	G	G	G	G	G	G	G	G	G	G	G	G	G	G	G	G	G	G	G	G	G	G
13	56517714	A	A	A	A	G	G	G	G	G	G	G	G	G	A	A	-	A	A	A	-	G	G	G	G	G	G	G	G	-	R	R	A	A	G	G	G	A	R	R	A	-	R	-	-	G	-	G	G
13	56518244	A	A	A	A	G	G	G	-	G	G	G	G	G	A	A	A	A	A	A	G	G	A	G	G	A	A	A	A	A	R	A	A	A	R	G	R	A	R	R	A	R	R	A	A	G	A	R	G
13	56518671	C	C	C	C	G	G	G	S	C	S	C	C	G	C	C	-	C	C	C	-	S	-	G	C	C	C	C	C	C	C	C	C	C	C	C	C	C	C	C	C	C	C	C	C	C	C	C	C
13	56518770	C	Y	T	Y	C	C	-	-	-	-	-	-	-	-	-	-	-	-	-	-	-	-	-	-	-	-	-	-	-	-	-	-	-	-	-	-	-	-	-	-	-	-	-	-	-	-	-	-
13	56519118	A	A	A	A	G	G	-	G	-	G	A	R	G	A	A	A	A	A	A	G	G	G	-	G	-	-	-	-	A	R	A	A	A	R	G	G	-	R	R	A	R	A	A	A	-	A	A	G
13	56519458	C	C	C	C	T	T	T	Y	Y	Y	C	C	T	C	C	C	C	C	C	-	Y	Y	T	Y	C	C	C	C	C	C	C	C	C	C	C	C	C	Y	C	C	C	C	C	C	C	C	C	-
13	56520641	G	C	C	C	G	G	G	-	-	-	-	-	-	-	-	-	-	-	-	-	-	-	-	-	-	-	-	-	-	-	-	-	-	-	-	-	-	-	-	-	-	-	-	-	-	-	-	-
13	56521340	G	G	G	G	A	A	A	-	R	R	G	G	R	G	G	G	G	G	G	A	R	R	A	G	G	G	G	G	G	-	G	G	G	G	G	-	G	G	G	G	G	G	G	G	G	G	G	G
13	56536746	C	T	T	T	C	C	C	-	-	-	-	-	-	-	-	-	-	-	-	-	-	-	-	-	-	-	-	-	-	-	-	-	-	-	-	-	-	-	-	-	-	-	-	-	-	-	-	-
13	56537022	C	C	C	C	T	T	T	-	C	C	C	C	C	T	T	T	T	T	T	Y	Y	Y	T	C	C	C	C	C	T	Y	Y	T	Y	-	Y	Y	-	Y	C	C	C	Y	Y	C	C	-	C	C
13	56537543	A	W	W	-	A	-	A	-	-	-	-	-	-	-	-	-	-	-	-	-	-	-	-	-	-	-	-	-	-	-	-	-	-	-	-	-	-	-	-	-	-	-	-	-	-	-	-	-
13	56538402	G	A	A	A	G	G	G	G	G	G	G	G	G	G	G	G	G	G	G	G	G	R	G	-	G	-	G	G	G	-	G	-	G	-	G	G	R	R	R	R	R	G	-	R	R	-	G	G
13	56538450	C	C	C	C	T	T	-	Y	C	C	C	C	C	C	C	C	C	Y	C	Y	T	C	Y	-	C	C	C	C	C	-	-	C	Y	-	C	C	C	C	C	C	C	C	C	Y	C	C	C	C
13	56546287	C	T	T	T	C	C	C	C	C	C	G	S	C	C	C	C	C	-	C	C	C	C	C	-	-	G	G	G	C	C	C	C	C	C	C	C	C	C	C	C	C	C	C	C	C	C	C	C
13	56555557	G	A	A	A	G	G	G	-	G	G	G	G	G	G	G	G	G	G	G	G	G	R	G	G	G	G	G	G	G	-	G	G	G	G	G	G	R	R	-	R	R	G	-	R	G	A	G	G
13	56557779	C	T	T	-	-	C	C	-	-	-	-	-	-	-	-	-	-	-	-	-	-	-	-	-	-	-	-	-	-	-	-	-	-	-	-	-	-	-	-	-	-	-	-	-	-	-	-	-
13	56560106	C	T	T	T	C	C	C	C	C	C	C	C	C	C	C	C	C	C	C	C	C	Y	C	C	C	C	C	C	C	Y	C	-	C	C	C	C	Y	Y	Y	Y	Y	C	Y	Y	-	T	C	C
13	56560508	C	A	A	A	C	C	C	C	M	M	A	A	C	A	A	A	A	A	A	C	M	M	C	A	A	A	A	A	A	A	M	A	M	-	A	A	A	A	A	M	A	A	A	M	A	A	M	A
13	56561682	C	T	T	T	C	C	C	C	C	C	C	C	C	C	C	C	C	C	C	C	C	Y	C	C	C	C	C	C	C	Y	C	C	C	-	C	C	C	Y	Y	Y	Y	C	Y	Y	C	T	Y	C
13	56589294	G	-	-	-	A	A	A	-	-	-	-	-	-	-	-	-	-	-	-	-	-	-	-	-	-	-	-	-	-	-	-	-	-	-	-	-	-	-	-	-	-	-	-	-	-	-	-	-
13	56599978	A	G	G	G	A	A	A	-	A	A	A	A	A	A	A	A	A	A	A	G	A	G	R	A	A	A	A	A	A	A	R	A	R	A	A	A	A	R	G	-	G	A	R	R	R	-	R	A
13	56600153	C	T	T	T	-	C	C	-	C	C	C	Y	C	C	C	C	C	C	C	-	C	-	Y	C	C	C	C	C	C	Y	Y	-	Y	-	C	C	C	Y	-	Y	T	C	-	Y	Y	-	Y	C
13	56600552	C	T	T	T	-	C	C	T	C	C	C	C	C	C	C	C	C	C	C	T	C	T	Y	C	C	C	C	C	C	Y	-	C	Y	-	C	C	C	Y	T	-	T	C	Y	Y	Y	T	Y	C
13	56600815	G	A	A	A	-	-	G	A	-	G	G	G	A	G	G	G	G	G	G	A	G	A	R	G	G	G	G	G	G	-	R	G	R	-	G	G	G	R	A	-	A	G	R	R	R	A	R	G
13	56600823	T	A	A	A	T	T	T	A	-	T	T	W	T	T	T	T	T	T	T	A	T	A	W	T	T	T	T	T	T	-	W	T	-	W	T	T	T	W	A	-	A	T	W	W	W	A	W	T
13	56600841	G	T	T	T	G	G	G	T	-	G	G	G	G	G	G	G	G	G	G	T	G	T	K	G	G	G	G	G	-	K	K	G	K	K	G	G	G	K	T	-	-	G	K	K	K	T	K	G
13	56601004	C	A	A	A	C	C	C	A	C	C	C	C	-	C	C	C	-	A	M	A	C	A	M	A	A	A	A	A	C	M	-	-	-	-	C	C	M	M	A	M	A	M	A	M	M	A	M	-
13	56601126	C	T	T	T	C	C	C	-	C	C	C	Y	C	C	C	C	C	C	C	T	C	T	Y	C	C	C	C	C	C	-	Y	C	Y	Y	C	-	-	-	T	Y	-	C	Y	Y	-	T	Y	C
13	56601143	G	A	A	A	G	G	G	-	G	G	G	G	G	G	G	G	G	G	G	A	G	A	R	R	G	G	G	G	G	R	G	G	R	R	G	G	-	-	A	R	-	G	R	R	-	-	R	G
13	56601197	A	G	G	G	A	A	A	-	A	A	A	R	A	A	A	A	A	A	A	G	A	G	R	A	A	A	A	A	A	R	R	A	R	R	A	A	-	R	G	R	G	A	R	R	R	-	G	A
13	56601585	T	C	C	C	T	T	T	C	T	T	T	Y	T	T	T	T	T	Y	Y	C	T	-	Y	C	C	C	C	C	T	Y	Y	T	Y	-	T	-	Y	Y	C	Y	C	Y	-	Y	Y	C	Y	T
13	56601993	G	A	A	A	G	G	G	A	G	G	G	G	G	G	G	G	G	G	G	A	G	A	R	G	G	G	G	G	G	-	-	G	R	-	G	G	G	R	A	R	A	G	R	R	R	-	R	G
13	56602090	C	T	T	T	C	C	C	T	C	C	C	C	C	C	C	C	C	Y	Y	-	C	T	Y	T	C	C	C	C	C	Y	Y	C	Y	-	C	C	Y	Y	T	Y	T	Y	T	Y	C	T	Y	C
13	56602299	T	C	C	C	T	T	T	T	T	T	T	T	T	T	T	T	T	T	T	T	T	Y	T	T	T	T	T	T	T	-	Y	T	Y	-	T	T	T	Y	T	T	T	T	T	Y	Y	Y	Y	T
13	56602307	C	T	T	T	-	C	C	-	C	C	C	Y	C	C	C	C	C	Y	Y	T	C	T	Y	-	T	T	T	T	C	-	Y	C	Y	-	C	C	Y	Y	T	Y	T	Y	T	Y	Y	-	Y	C
13	56603259	C	C	C	C	-	-	G	C	G	G	G	S	C	C	C	C	C	C	C	C	C	C	-	C	C	C	C	C	-	C	S	G	S	-	-	S	C	S	C	C	C	S	C	C	S	-	S	G
13	56603377	G	G	G	G	T	T	T	K	T	T	T	T	T	G	G	G	G	G	G	G	K	G	T	G	G	G	G	G	T	K	K	T	K	G	T	-	G	K	G	G	G	K	G	G	K	G	K	T
13	56603494	T	T	T	T	G	G	-	K	G	G	G	G	G	T	T	T	T	T	T	T	K	T	G	G	T	T	T	T	G	G	T	G	K	T	G	K	T	K	T	-	T	K	T	T	K	T	K	G
13	56603541	G	G	G	G	-	A	A	A	A	A	A	A	A	G	G	G	G	G	G	G	R	G	A	-	G	G	G	G	A	A	R	-	R	G	-	R	G	R	G	G	G	R	G	G	R	G	R	-
13	56603663	G	G	G	G	A	A	A	R	A	A	A	A	A	G	G	G	G	G	G	G	R	G	A	A	G	G	G	G	A	R	R	A	G	G	A	R	G	A	G	G	G	R	G	G	R	G	R	A
13	56603679	A	A	A	A	G	G	G	R	G	-	G	G	G	A	A	A	A	A	A	A	R	A	G	A	A	A	A	A	G	R	R	G	R	A	G	R	A	G	A	A	A	R	A	A	R	A	R	G
13	56603697	C	C	C	C	T	T	T	-	-	-	-	-	-	-	-	-	-	-	-	-	-	-	-	-	-	-	-	-	-	-	-	-	-	-	-	-	-	-	-	-	-	-	-	-	-	-	-	-
13	56603861	G	G	G	G	A	A	A	R	A	A	A	A	A	G	G	G	G	G	G	G	R	G	A	A	G	G	G	G	A	R	-	A	R	G	A	R	G	R	G	G	G	R	G	G	R	G	R	A
13	56603960	G	G	G	G	A	A	A	R	R	-	-	-	-	G	G	G	G	G	G	G	R	G	-	G	-	G	-	G	-	R	-	-	R	G	-	R	G	R	G	G	G	R	G	G	R	G	R	A
13	56603987	G	G	G	G	A	A	A	R	A	-	A	A	A	G	G	G	G	R	R	G	R	G	A	A	A	A	A	A	-	R	G	A	G	-	-	R	G	R	G	G	G	A	G	G	-	G	R	A
13	56604234	T	T	T	T	C	-	-	Y	-	-	C	C	-	T	T	T	T	Y	Y	T	Y	T	-	C	T	T	T	C	-	Y	T	-	Y	T	-	T	Y	Y	T	T	T	C	Y	T	T	T	T	-
13	56604304	C	C	C	C	T	T	T	Y	T	T	T	T	T	C	C	C	C	Y	Y	C	Y	C	T	T	T	T	T	T	T	C	Y	T	Y	C	T	Y	-	Y	C	C	C	T	Y	-	Y	C	Y	T
13	56604386	A	A	A	A	G	G	-	A	G	G	G	R	G	A	A	A	A	A	A	A	R	A	G	A	A	A	A	A	G	R	A	G	R	A	G	R	A	R	A	A	A	R	A	-	R	A	R	G
13	56604592	G	G	G	G	A	A	A	R	A	A	A	A	A	G	G	G	G	R	R	G	R	G	A	A	A	A	A	A	A	R	R	A	R	G	A	R	R	R	G	G	G	A	R	G	R	G	R	A
13	56604619	G	G	G	G	A	A	A	G	-	A	A	R	A	G	G	G	G	G	G	G	R	G	A	G	G	G	G	G	A	R	R	A	R	G	A	R	G	R	G	G	G	R	G	G	R	G	R	A
13	56605933	C	C	C	C	G	G	G	S	G	G	G	S	G	C	C	C	C	C	C	-	S	-	G	C	C	C	C	C	-	S	S	G	S	C	G	S	C	S	C	C	C	S	C	C	G	C	S	G
13	56606806	A	A	A	A	G	G	G	G	G	G	G	G	G	G	G	G	G	G	G	R	G	R	G	-	G	G	G	G	G	R	R	G	R	R	G	G	G	R	G	R	G	G	G	R	-	-	R	G
13	56608468	A	A	A	A	G	G	G	R	G	G	G	R	G	A	A	A	A	R	R	A	R	-	G	G	G	G	G	G	G	R	R	G	R	A	G	R	R	R	A	A	A	G	R	A	R	A	R	G
13	56608483	G	G	G	G	A	A	A	R	A	A	A	R	A	G	G	G	G	R	R	G	R	-	A	A	A	A	A	A	A	R	R	A	R	G	A	R	R	R	G	G	G	A	R	G	R	G	R	A
13	56608534	A	A	A	A	G	G	G	R	G	G	G	R	G	A	A	A	A	R	R	A	R	A	G	G	G	G	G	G	G	R	R	G	R	A	G	R	G	R	A	A	A	G	G	A	-	R	R	G
13	56608636	G	G	G	G	C	C	C	C	C	C	C	C	C	C	C	C	C	C	C	-	C	S	C	C	C	C	C	C	C	S	-	C	S	S	C	C	C	S	C	S	-	C	C	S	S	-	S	C
13	56608683	C	C	C	C	A	A	A	M	A	A	A	M	A	C	C	C	C	C	C	-	M	C	A	C	A	A	A	A	A	M	C	A	M	C	A	M	C	M	C	C	C	M	C	C	M	C	M	A
13	56608732	A	A	A	A	G	G	G	R	G	G	G	R	G	A	A	A	A	A	A	-	R	A	G	A	G	G	G	G	G	R	A	G	R	A	G	R	A	R	A	-	A	R	A	A	-	A	R	G
13	56609091	A	A	A	A	T	T	T	W	T	T	W	W	T	T	T	T	T	T	T	W	T	A	T	A	A	A	A	A	T	W	W	T	W	A	T	W	W	W	A	A	A	T	W	A	W	A	W	T
13	56609458	G	G	G	G	C	C	C	-	S	C	C	C	C	C	C	C	C	C	C	S	C	-	C	C	C	C	C	C	C	S	S	C	S	S	C	C	C	S	C	C	C	C	C	C	S	G	S	C
13	56610093	A	A	A	A	G	G	G	-	G	G	G	G	G	G	G	G	G	R	R	G	G	-	G	G	G	G	G	G	G	R	R	G	R	-	G	G	-	R	G	-	G	R	R	R	-	-	R	G
13	56610096	T	T	T	T	C	C	C	-	C	C	C	C	C	C	C	C	C	C	C	C	C	-	C	C	C	C	C	C	C	Y	Y	C	Y	-	C	C	-	Y	C	-	C	C	C	Y	-	-	Y	C
13	56610115	T	T	T	T	C	C	C	C	C	C	C	C	C	C	C	C	C	C	C	C	C	Y	C	T	C	C	C	-	C	Y	Y	C	Y	-	C	C	-	Y	C	-	C	C	C	Y	Y	-	Y	C
13	56610587	G	G	G	G	C	C	C	S	C	C	C	C	C	C	C	C	C	S	S	S	S	G	C	-	C	C	C	C	C	C	S	C	S	G	C	C	G	S	G	-	-	S	G	G	-	-	S	C
13	56610870	A	A	A	A	G	G	G	G	G	G	G	G	G	G	G	G	G	G	G	R	G	-	G	G	G	G	G	G	G	-	R	-	R	R	G	G	G	R	G	R	G	G	G	R	R	A	R	G
13	56611092	G	G	G	G	A	A	A	A	A	A	A	A	A	A	A	A	A	A	A	R	A	R	A	G	G	G	G	G	A	-	R	-	-	-	A	-	A	-	A	A	-	-	-	R	R	-	R	A
13	56611160	A	A	A	A	G	G	G	G	G	G	G	G	G	G	G	-	G	G	G	-	G	R	G	A	A	A	A	A	-	R	R	-	A	-	G	G	G	R	G	R	-	G	G	-	A	A	-	G
13	56611216	C	C	C	C	-	T	T	Y	T	T	T	T	T	T	T	-	-	Y	Y	-	Y	-	T	C	C	C	C	C	-	-	C	-	C	C	T	Y	C	T	C	C	C	Y	-	C	Y	C	Y	-
13	56611280	T	T	T	T	C	C	C	C	C	C	C	C	C	C	C	C	C	C	C	Y	C	-	C	C	C	C	C	C	C	Y	-	C	Y	C	C	C	C	Y	C	Y	C	C	-	-	Y	T	Y	C
13	56611290	G	G	G	G	-	A	-	R	R	A	G	G	G	G	G	G	G	G	G	G	G	G	G	G	G	G	G	G	G	G	G	G	G	G	R	R	G	R	G	G	G	G	G	G	G	G	G	G
13	56611307	A	A	A	A	G	G	G	G	G	G	G	G	G	G	G	G	G	G	G	R	G	-	G	A	G	G	G	G	G	R	-	G	R	R	G	G	G	R	G	R	G	G	G	R	R	A	R	G
13	56611346	T	T	T	T	C	C	C	Y	C	C	C	Y	C	C	C	C	C	C	C	Y	T	T	C	C	C	C	C	C	C	C	Y	-	Y	T	C	-	Y	Y	T	-	T	C	Y	T	Y	T	Y	C
13	56612098	A	A	A	A	-	G	-	-	-	-	-	-	G	-	-	-	-	-	-	A	-	R	-	-	G	G	G	G	-	-	A	-	R	-	-	G	-	R	G	-	G	-	-	R	A	-	A	-
13	56612199	G	G	G	G	-	A	A	A	-	-	A	-	-	-	A	-	-	-	-	-	R	-	-	-	-	-	G	G	-	A	G	-	-	-	A	-	R	R	-	G	-	A	R	G	R	G	R	A
13	56612424	A	A	A	A	G	G	-	G	G	G	G	G	G	-	-	-	G	-	-	-	G	-	G	-	-	-	-	-	-	R	R	G	R	-	G	-	G	A	-	A	-	G	-	A	A	A	G	G
13	56698170	G	C	C	C	G	G	G	G	S	C	C	C	G	G	G	G	G	G	G	-	G	-	G	C	C	C	C	C	G	-	G	G	G	-	S	S	S	S	-	S	C	G	S	-	S	C	C	C
13	56698807	A	C	C	C	A	A	A	A	C	-	C	M	A	A	A	A	A	A	A	A	A	M	A	A	A	A	A	A	A	M	A	-	A	A	A	-	M	A	-	M	C	A	M	A	M	M	A	C
13	56700084	A	G	G	G	A	A	A	A	-	G	A	A	A	A	A	A	A	A	A	-	A	R	A	A	A	A	A	A	A	R	A	A	A	A	A	A	R	A	R	R	R	A	R	A	R	-	A	G
13	56701642	T	C	C	C	T	T	T	T	-	C	T	T	T	T	T	T	T	T	T	T	T	-	T	T	T	T	T	T	T	-	T	T	T	T	T	T	Y	T	Y	Y	Y	T	Y	T	-	Y	T	-
13	56701743	C	T	T	T	C	C	C	C	Y	T	T	T	C	C	C	C	C	C	C	-	C	-	C	T	T	T	T	T	C	T	-	C	C	C	-	Y	Y	Y	T	C	T	C	Y	C	Y	-	-	T
13	56702054	G	C	C	C	G	G	G	-	-	-	-	-	-	-	-	-	-	-	-	-	-	-	-	-	-	-	-	-	-	-	-	-	-	-	-	-	-	-	-	-	-	-	-	-	-	-	-	-
13	56717592	G	A	A	A	G	G	G	G	R	R	G	G	G	G	G	G	G	G	G	G	G	R	G	G	G	G	G	G	G	R	G	G	G	G	G	G	R	G	R	R	R	G	R	G	G	-	G	R
13	56719146	G	G	G	G	A	A	A	A	G	G	G	G	G	G	G	G	G	G	G	G	G	-	R	G	G	G	G	G	G	R	G	G	G	G	G	G	G	G	G	G	G	G	G	G	G	R	G	G
13	56719241	G	G	G	G	-	A	A	A	G	G	G	G	G	G	G	G	G	G	G	G	G	R	A	G	G	G	G	G	G	G	G	G	G	G	G	G	G	R	G	G	G	G	G	G	G	R	G	G
13	56721782	C	C	C	C	T	T	-	-	C	C	C	C	C	C	C	C	C	C	C	-	C	-	T	C	C	C	C	C	C	C	C	C	C	C	C	C	C	Y	C	C	C	C	C	C	C	Y	C	C
13	56721857	C	-	C	C	T	T	T	-	C	Y	C	C	C	C	C	C	C	C	C	-	C	Y	T	C	C	C	C	C	-	C	-	-	C	C	Y	C	C	Y	C	C	C	C	C	Y	Y	-	C	-
13	56728458	A	G	G	G	A	A	A	A	R	R	A	G	A	A	A	A	A	A	A	-	A	A	A	A	A	A	A	A	A	-	A	A	A	A	A	A	R	R	A	R	A	A	R	-	A	R	A	-
13	56730338	A	G	G	G	A	A	A	A	G	G	R	R	A	G	G	G	G	G	G	G	A	R	A	A	G	G	G	G	G	G	G	G	G	R	G	G	G	R	G	R	-	G	G	G	G	R	G	G
13	56732163	G	G	G	G	A	-	A	-	G	G	G	G	A	G	G	G	G	G	G	G	R	G	G	A	A	A	A	A	G	G	G	G	G	G	G	G	G	G	R	G	R	R	G	G	G	G	G	G
13	56732246	C	C	C	C	T	T	-	C	C	C	C	C	T	C	C	C	C	C	C	C	C	C	C	C	C	C	C	C	C	C	C	C	-	-	C	C	C	C	C	C	C	C	C	C	C	C	C	C
13	56732999	C	T	T	T	C	C	C	C	C	C	C	C	C	C	C	C	C	C	C	C	C	C	C	C	C	C	C	C	C	C	C	C	C	C	C	C	C	C	C	C	C	C	C	C	C	C	C	C
13	56733270	A	A	A	A	-	G	G	A	A	A	A	A	G	A	A	A	A	A	A	A	A	-	A	A	A	A	A	A	A	A	A	A	A	A	A	A	A	A	A	A	A	A	A	A	A	A	A	A
13	56734103	C	C	C	C	A	A	A	C	C	C	-	C	-	C	C	C	C	C	C	C	C	C	C	-	-	-	-	-	M	C	M	C	M	C	C	C	C	C	M	C	-	M	C	C	M	C	-	C
13	56734993	G	A	A	A	G	G	G	G	G	R	G	R	G	G	G	G	G	G	G	G	G	G	G	G	G	G	G	G	G	R	G	G	G	G	G	G	R	G	R	R	R	G	R	R	G	R	G	R
13	56735757	A	A	A	A	G	G	G	A	A	A	A	A	G	A	A	A	A	A	A	A	A	A	A	A	A	A	A	A	A	A	A	A	A	-	A	A	A	A	A	A	A	A	A	A	A	A	A	A
13	56737458	T	T	T	T	C	C	-	T	T	T	T	T	C	T	T	T	T	T	T	T	T	T	T	T	T	T	T	T	T	T	T	T	T	T	T	T	T	T	T	T	T	T	T	T	T	T	T	T
13	56740423	C	C	C	C	A	A	A	C	C	C	C	C	C	C	C	C	C	C	C	C	C	C	C	C	C	C	C	C	C	C	M	C	M	C	C	C	C	C	C	C	C	C	C	C	M	C	M	C
13	56741637	C	T	T	T	C	C	C	C	Y	Y	C	Y	C	C	C	C	C	C	C	C	C	C	C	C	C	C	C	C	C	T	C	C	C	C	C	C	Y	C	Y	Y	Y	C	Y	Y	C	Y	C	Y
13	56741714	A	A	A	A	G	G	G	A	A	A	A	A	A	A	A	A	A	A	A	A	A	A	A	A	A	A	A	A	A	A	R	A	R	-	A	A	A	A	A	A	A	A	A	A	R	A	R	A
13	56742764	A	G	G	R	A	A	A	A	A	R	A	A	A	A	A	A	A	A	A	-	A	A	A	A	A	A	A	A	A	R	A	A	A	A	A	A	R	A	R	R	R	A	R	A	A	R	A	R
13	56744818	A	C	C	C	A	A	A	A	C	M	A	M	A	A	A	A	A	A	A	A	A	A	A	A	A	A	A	A	A	C	A	A	A	M	M	C	M	A	M	M	M	A	M	M	A	M	A	M
13	56746898	T	T	T	T	C	-	C	Y	T	T	T	T	T	T	T	T	T	T	T	T	T	-	C	T	T	T	T	T	T	T	T	T	T	T	T	T	T	Y	T	T	T	T	T	T	T	Y	T	T
13	56748610	G	A	A	A	G	G	G	G	R	R	G	G	G	G	G	G	G	G	G	G	G	G	G	G	G	G	G	G	G	A	G	G	G	G	G	G	R	G	R	R	R	G	R	R	G	R	G	R
13	56748642	G	G	G	G	A	A	A	A	G	G	G	G	G	G	G	-	G	G	G	G	G	G	R	A	A	A	A	A	G	G	G	G	G	G	G	G	G	A	G	G	G	G	G	G	G	R	R	G
13	56749009	T	T	T	T	G	G	G	G	T	T	T	K	G	T	T	T	T	T	T	K	K	-	G	G	G	G	G	G	T	T	K	T	K	K	T	T	T	G	T	T	T	T	T	T	T	K	G	T
13	56755650	T	G	G	G	-	-	T	-	-	-	-	-	-	-	-	-	-	-	-	-	-	-	-	-	-	-	-	-	-	-	-	-	-	-	-	-	-	-	-	-	-	-	-	-	-	-	-	-
13	56755817	A	-	-	-	G	G	G	G	R	R	G	G	A	G	G	-	G	G	G	R	G	R	G	G	G	G	G	G	G	-	R	G	G	G	G	-	-	G	G	R	G	G	G	G	G	G	-	-
13	56755969	C	-	A	A	C	C	C	C	C	C	C	C	C	C	C	C	C	C	C	C	C	C	C	C	C	C	C	C	C	M	C	C	C	C	C	C	M	C	M	M	M	-	C	C	C	C	C	M
13	56756709	A	A	A	A	C	C	C	C	M	C	C	M	A	A	A	A	A	A	A	A	A	M	C	A	A	A	A	A	A	-	A	A	A	A	C	M	A	-	A	A	A	A	-	C	-	C	A	M
13	56756940	G	G	-	G	A	A	A	A	A	A	A	A	A	A	A	A	A	A	R	-	G	R	A	G	-	-	G	G	A	R	A	A	A	R	A	-	R	A	-	-	A	A	-	A	A	A	A	-
13	56757129	G	C	C	C	G	G	G	G	G	G	G	G	G	G	G	G	G	G	G	G	G	G	G	G	G	G	G	G	G	G	G	G	G	G	G	G	S	G	G	S	S	G	S	G	G	G	G	S
13	56757408	C	-	T	-	C	C	C	C	C	C	C	C	C	C	C	-	C	C	C	-	C	-	C	C	C	C	C	C	C	Y	C	C	C	C	C	C	Y	C	Y	Y	Y	C	Y	C	C	C	C	Y
13	56758217	A	G	G	G	A	A	A	A	A	A	A	A	A	A	A	A	A	A	A	A	A	A	A	A	A	A	A	A	A	R	A	A	A	A	A	A	A	A	G	R	A	A	R	A	A	A	A	R
13	56758692	G	A	A	A	G	G	G	-	-	-	-	-	-	-	-	-	-	-	-	-	-	-	-	-	-	-	-	-	-	-	-	-	-	-	-	-	-	-	-	-	-	-	-	-	-	-	-	-
13	56761829	T	C	C	C	T	T	T	T	T	T	T	T	T	T	T	T	T	T	T	T	T	T	T	T	T	T	T	T	T	Y	T	T	T	T	T	T	Y	T	T	T	T	T	T	T	T	T	T	-
13	56762185	C	C	C	C	T	T	T	-	Y	Y	C	C	C	C	C	C	C	C	C	C	C	C	Y	C	C	C	C	C	C	Y	C	C	C	Y	C	C	C	Y	C	C	C	C	C	C	C	T	C	C
13	56763079	G	A	A	-	G	G	G	G	G	G	G	G	G	G	G	G	G	G	G	G	G	-	G	G	G	G	G	G	G	R	G	G	G	G	G	G	R	G	G	-	G	G	G	G	G	G	G	R
13	56764900	C	T	-	Y	C	C	C	C	C	C	C	C	C	C	C	C	C	C	C	C	C	C	C	-	C	C	-	C	C	Y	C	C	C	C	C	C	Y	C	C	C	C	C	C	C	C	C	C	Y
13	56764906	T	C	-	Y	T	T	T	T	T	T	T	T	T	T	T	T	T	T	T	T	T	T	T	-	T	T	-	T	T	-	T	T	T	T	T	T	Y	T	T	T	T	T	T	T	T	T	T	T
13	56764974	T	C	C	C	T	T	T	T	T	-	T	-	C	C	C	C	C	C	C	Y	Y	-	T	C	-	C	C	-	C	C	C	-	C	-	T	Y	C	T	T	-	T	Y	Y	T	T	T	C	Y
13	56764984	C	C	C	C	T	T	T	-	Y	Y	C	C	C	C	C	C	C	C	C	C	C	C	Y	C	-	C	C	C	C	C	C	-	C	C	C	C	C	-	C	-	C	C	C	C	C	-	C	C
13	56765292	C	G	G	G	C	C	C	-	-	-	-	-	-	-	-	-	-	-	-	-	-	-	-	-	-	-	-	-	-	-	-	-	-	-	-	-	-	-	-	-	-	-	-	-	-	-	-	-
13	56765581	A	-	G	-	A	A	A	-	-	-	-	-	-	-	-	-	-	-	-	-	-	-	-	-	-	-	-	-	-	-	-	-	-	-	-	-	-	-	-	-	-	-	-	-	-	-	-	-
13	56765629	C	T	T	-	C	C	C	C	C	C	-	-	-	-	-	-	-	-	-	-	-	-	-	-	-	-	-	-	-	C	-	T	-	-	C	-	T	C	C	C	C	Y	Y	C	C	C	T	C
13	56765685	C	S	G	-	C	C	C	-	-	-	-	-	-	-	-	-	-	-	-	-	-	-	-	-	-	-	-	-	-	-	-	-	-	-	-	-	-	-	-	-	-	-	-	-	-	-	-	-
13	56765725	G	R	A	A	G	G	G	G	G	G	-	-	-	-	-	-	-	-	-	-	-	G	G	-	-	-	-	-	-	G	A	A	A	G	-	R	A	G	G	G	G	G	R	G	G	G	-	-
13	56765872	C	-	-	A	C	C	-	-	-	C	-	-	-	-	A	-	-	-	-	-	M	-	-	A	-	-	-	A	A	-	A	-	A	-	-	M	-	-	C	C	-	M	-	C	-	-	A	-
13	56767344	G	T	T	T	G	G	-	G	G	-	G	G	G	G	G	G	G	G	G	G	K	G	G	G	G	G	G	G	G	K	G	G	G	G	G	G	K	G	G	G	G	G	G	G	G	G	G	K
13	56767567	G	T	T	T	G	G	G	-	G	G	G	G	G	G	G	G	T	G	G	G	K	G	G	T	-	T	T	K	G	-	-	G	G	G	G	G	K	G	G	G	G	G	G	G	G	G	G	K
13	56768485	C	C	C	C	T	T	T	-	T	-	T	T	C	C	C	C	C	C	C	Y	Y	Y	T	C	C	C	C	C	C	Y	C	C	C	Y	T	Y	-	T	Y	C	Y	Y	C	T	-	T	C	Y
13	56768635	G	T	T	T	G	G	G	G	G	G	G	G	G	G	G	G	G	G	G	-	-	G	G	G	G	G	G	G	G	K	G	G	G	G	G	G	K	G	K	T	G	G	-	G	G	G	G	K
13	56768776	C	Y	T	Y	C	C	C	-	C	C	C	C	C	C	C	-	-	C	-	-	C	-	C	-	C	C	C	C	C	-	-	C	C	C	C	C	-	C	C	C	C	C	C	-	C	C	C	C
13	56768919	C	C	-	C	T	T	T	T	Y	Y	T	Y	C	C	C	C	C	C	C	C	C	C	Y	C	C	T	C	C	C	C	C	C	C	Y	C	C	C	T	T	C	T	Y	-	C	C	-	C	C
13	56768966	C	T	T	T	C	C	C	C	C	C	C	C	C	C	C	C	C	C	C	C	C	C	C	C	-	C	C	C	C	Y	-	C	C	C	C	C	Y	C	C	-	C	C	C	C	C	C	C	Y
13	56769179	C	G	S	G	C	C	C	-	-	-	-	-	-	-	-	-	-	-	-	-	-	-	-	-	-	-	-	-	-	-	-	-	-	-	-	-	-	-	-	-	-	-	-	-	-	-	-	-
13	56769707	G	A	R	A	G	G	G	G	G	G	G	G	G	G	G	G	G	G	G	G	G	G	G	G	G	G	G	G	G	R	G	G	G	G	G	G	R	G	G	G	G	G	G	G	G	G	G	R
13	56770166	T	C	C	C	T	T	T	-	-	-	-	-	-	-	-	-	-	-	-	-	-	-	-	-	-	-	-	-	-	-	-	-	-	-	-	-	-	-	-	-	-	-	-	-	-	-	-	-
13	56770298	G	G	G	G	A	A	A	-	-	-	-	-	-	-	-	-	-	-	-	-	-	-	-	-	-	-	-	-	-	-	-	-	-	-	-	-	-	-	-	-	-	-	-	-	-	-	-	-
13	56770581	G	A	A	A	G	G	G	G	G	G	G	G	G	G	G	G	A	G	G	G	G	R	G	A	-	-	A	A	G	R	G	G	G	-	G	G	R	-	G	G	G	G	G	G	G	G	G	G
13	56770661	A	G	R	R	A	A	A	A	A	A	A	A	A	A	A	A	G	A	A	A	A	R	A	G	-	G	G	G	A	R	A	A	A	A	A	A	R	A	A	A	A	A	A	A	A	A	A	R
13	56770801	T	Y	C	C	T	T	T	-	-	-	-	-	-	-	-	-	-	-	-	-	-	-	-	-	-	-	-	-	-	-	-	-	-	-	-	-	-	-	-	-	-	-	-	-	-	-	-	-
13	56771366	G	K	T	T	G	G	G	G	G	G	G	G	G	G	G	G	G	G	G	G	G	G	G	T	G	G	G	G	G	K	G	G	G	-	G	G	K	G	G	G	G	G	G	G	G	G	G	K
13	56771564	C	T	T	-	C	C	C	-	-	-	-	-	-	-	-	-	-	-	-	-	-	-	-	-	-	-	-	-	-	-	-	-	-	-	-	-	-	-	-	-	-	-	-	-	-	-	-	-
13	56771752	G	K	-	K	G	G	G	G	G	G	-	G	G	G	G	G	-	G	G	G	G	K	G	-	T	T	T	T	G	-	G	G	-	G	G	G	-	G	K	G	K	G	G	G	G	G	G	-
13	56771756	A	R	-	R	A	A	A	A	A	A	R	A	A	A	A	A	A	A	A	A	A	A	A	R	A	A	A	A	A	-	A	A	-	A	A	A	-	A	-	A	-	A	A	A	A	A	A	-
13	56772043	A	G	G	-	A	A	A	A	A	R	A	A	A	A	A	A	A	A	A	A	A	A	A	A	A	A	A	A	A	R	A	A	A	A	R	R	-	A	A	A	A	A	A	A	R	A	A	G
13	56772130	T	K	G	G	T	T	T	T	T	T	G	K	T	T	T	T	G	T	T	T	T	K	T	G	-	G	G	G	T	K	T	T	T	T	T	T	K	T	K	T	T	K	T	K	K	-	-	K
13	56772135	C	M	A	A	C	C	C	-	-	-	-	-	-	-	-	-	-	-	-	-	-	-	-	-	-	-	-	-	-	-	-	-	-	-	-	-	-	-	-	-	-	-	-	-	-	-	-	-
13	56772629	G	A	A	-	G	G	G	-	-	-	-	-	-	-	-	-	-	-	-	-	-	-	-	-	-	-	-	-	-	-	-	-	-	-	-	-	-	-	-	-	-	-	-	-	-	-	-	-
13	56772982	A	G	G	G	A	A	A	A	A	A	G	R	A	A	A	A	G	A	A	A	A	R	R	G	G	G	G	G	A	R	A	A	A	-	A	-	R	A	R	A	R	R	A	-	R	A	A	R
13	56773354	C	-	T	T	C	C	C	C	C	C	C	C	C	C	C	C	C	C	C	C	C	C	C	C	C	C	C	C	C	Y	C	C	C	C	C	C	Y	C	-	C	C	C	C	C	C	C	C	Y
13	56773447	T	-	C	C	T	T	T	-	T	T	C	Y	T	T	T	T	C	T	T	T	T	-	Y	C	C	-	C	C	T	T	T	T	T	T	T	T	Y	T	Y	T	Y	Y	T	-	T	T	T	Y
13	56773534	T	K	-	K	T	T	T	T	T	T	G	K	T	T	T	-	G	T	T	T	T	-	K	G	G	-	G	G	T	-	T	T	T	-	T	T	K	T	K	T	K	K	T	K	K	T	T	-
13	56773540	A	R	-	-	A	A	A	A	A	A	A	A	A	A	A	-	A	A	A	A	A	-	A	A	A	A	A	A	A	-	A	A	A	-	A	A	-	A	A	A	A	A	A	A	A	A	A	-
13	56773822	T	Y	Y	Y	T	T	T	-	-	-	-	-	-	-	-	-	-	-	-	-	-	-	-	-	-	-	-	-	-	-	-	-	-	-	-	-	-	-	-	-	-	-	-	-	-	-	-	-
13	56774010	C	Y	T	Y	C	C	C	C	C	C	C	C	C	C	C	C	C	C	C	C	C	-	C	C	C	C	C	C	C	Y	C	C	C	C	C	C	Y	C	C	C	C	-	C	C	C	C	C	Y
13	56774121	C	T	T	-	C	C	C	C	C	C	C	C	C	C	C	C	T	C	C	C	C	Y	C	T	-	T	T	T	C	Y	C	C	C	C	C	C	Y	C	C	C	C	C	C	C	C	C	C	Y
13	56774138	C	T	T	-	C	C	C	C	C	C	C	C	C	C	C	C	T	C	C	C	C	-	C	T	T	T	T	T	C	Y	C	C	C	C	C	C	-	C	C	C	C	C	C	C	C	C	C	Y
13	56774432	T	G	G	G	T	T	T	-	-	-	-	-	-	-	-	-	-	-	-	-	-	-	-	-	-	-	-	-	-	-	-	-	-	-	-	-	-	-	-	-	-	-	-	-	-	-	-	-
13	56774548	T	C	C	Y	T	T	T	T	T	T	C	Y	T	T	T	T	C	T	T	T	T	Y	Y	C	C	C	C	C	T	Y	T	T	T	T	T	T	Y	T	Y	T	Y	Y	T	Y	T	T	T	Y
13	56774570	T	C	C	-	T	T	T	T	T	T	T	T	T	T	T	T	C	T	T	T	T	Y	T	T	C	C	C	T	T	Y	T	T	T	T	T	T	Y	T	T	T	T	T	T	T	T	T	T	Y
13	56774653	A	T	-	T	A	A	A	-	-	-	-	-	-	-	-	-	-	-	-	-	-	-	-	-	-	-	-	-	-	-	-	-	-	-	-	-	-	-	-	-	-	-	-	-	-	-	-	-
13	56774742	C	T	T	T	C	C	C	-	-	-	-	-	-	-	-	-	-	-	-	-	-	-	-	-	-	-	-	-	-	-	-	-	-	-	-	-	-	-	-	-	-	-	-	-	-	-	-	-
13	56774851	G	A	A	-	G	G	G	G	G	G	A	R	G	G	G	G	G	G	G	G	G	G	R	A	G	G	G	G	G	R	G	G	G	G	G	G	R	G	G	G	-	-	G	R	-	G	G	R
13	56774958	C	A	A	A	C	C	C	C	C	C	A	M	C	C	C	C	A	C	C	C	C	M	M	A	A	A	A	A	C	C	C	C	C	C	C	C	C	-	M	-	M	M	C	M	C	C	C	-
13	56774966	A	G	G	G	A	A	A	A	A	A	G	R	A	A	A	A	G	A	A	A	A	R	R	G	G	G	G	G	A	A	A	A	A	A	A	A	A	A	R	A	R	R	A	R	A	A	A	-
13	56775006	C	T	T	T	C	C	C	C	C	C	T	Y	C	C	C	C	T	C	C	C	C	Y	Y	T	T	T	T	T	C	Y	C	C	C	C	C	C	Y	C	Y	C	Y	Y	C	Y	Y	C	C	Y
13	56775041	C	T	T	T	C	C	C	-	-	-	-	-	-	-	-	-	-	-	-	-	-	-	-	-	-	-	-	-	-	-	-	-	-	-	-	-	-	-	-	-	-	-	-	-	-	-	-	-
13	56775076	T	A	A	A	T	T	T	-	-	-	-	-	-	-	-	-	-	-	-	-	-	-	-	-	-	-	-	-	-	-	-	-	-	-	-	-	-	-	-	-	-	-	-	-	-	-	-	-
13	56775087	A	C	C	C	A	A	A	A	A	A	C	M	A	A	A	A	C	A	A	A	A	A	M	C	-	C	C	C	A	M	A	A	A	A	A	A	M	A	M	A	M	M	A	M	-	A	A	M
13	56775166	G	A	A	A	G	G	G	G	G	G	A	R	G	G	G	G	-	G	G	G	G	G	R	G	G	G	G	G	G	R	G	G	G	G	G	G	G	G	G	G	R	G	G	R	G	G	G	R
13	56776099	T	T	T	T	C	C	C	-	Y	Y	C	C	T	C	-	C	C	C	-	-	C	C	Y	C	-	C	C	C	C	T	C	-	C	Y	C	Y	-	T	C	-	C	C	-	C	C	-	C	-
13	56776395	T	K	K	-	G	-	-	T	-	-	-	-	-	-	-	-	-	-	-	-	-	-	-	-	-	-	-	-	K	-	K	-	T	T	K	K	K	T	K	T	K	-	-	-	-	T	T	-
13	56779495	G	T	T	-	G	G	G	G	G	G	G	G	G	G	G	G	G	G	G	G	G	G	G	G	G	G	G	G	G	K	G	G	G	G	G	G	K	G	G	G	G	G	G	G	G	G	G	K
13	56779812	G	G	G	G	A	A	A	G	R	R	G	G	G	G	G	G	G	G	G	R	R	G	G	G	R	G	G	G	G	G	R	G	R	G	A	R	G	G	R	G	R	R	G	A	A	G	A	R
13	56779817	G	A	A	A	G	G	G	G	G	G	G	G	G	G	G	G	G	G	G	G	G	G	G	G	G	G	G	G	G	G	G	G	G	G	G	G	-	G	G	G	G	G	G	G	G	G	G	-
13	56781064	C	T	T	T	C	C	C	-	C	C	C	C	C	C	C	C	C	C	C	C	C	-	C	C	C	C	C	C	C	Y	C	-	C	C	C	C	Y	C	C	C	C	C	C	C	C	C	C	Y
13	56781073	C	-	-	T	C	C	C	-	-	-	-	-	-	-	-	-	-	-	-	-	-	-	-	-	-	-	-	-	-	-	-	-	-	-	-	-	-	-	-	-	-	-	-	-	-	-	-	-
13	56781828	G	-	A	-	G	G	G	G	G	G	G	R	G	G	G	G	G	G	G	G	R	R	R	G	G	G	G	G	G	R	G	G	-	-	G	G	R	G	R	G	R	R	G	G	G	G	G	-
13	56785590	A	G	R	G	A	A	A	A	A	A	A	A	A	A	A	A	A	A	A	A	A	-	A	A	A	A	A	A	A	R	A	A	A	A	A	A	R	A	A	A	A	A	A	A	A	A	A	R
13	56787392	G	-	A	A	G	G	G	-	G	G	G	G	G	G	G	G	G	G	G	G	G	G	G	-	G	G	G	R	-	R	-	-	G	G	G	G	R	G	G	G	G	G	G	G	G	G	G	R
13	56787528	G	A	A	-	G	-	G	G	G	G	-	-	-	-	-	-	-	-	-	-	-	-	-	-	-	-	-	-	G	-	G	G	G	G	G	R	R	G	G	G	G	G	G	G	G	G	G	R
13	56787594	A	R	G	R	A	A	A	A	A	A	-	-	-	-	-	-	-	-	-	-	-	-	-	-	-	-	-	-	A	R	A	A	-	-	A	-	R	A	A	A	A	A	A	-	A	A	A	-
13	56787783	G	R	R	A	G	G	G	G	G	-	-	-	-	-	-	-	-	-	G	-	-	G	-	-	-	-	-	-	G	-	-	G	G	-	-	R	-	G	G	G	G	G	G	-	-	G	G	-
13	56788848	C	T	T	T	C	C	C	C	C	C	C	-	-	C	C	-	-	-	-	-	-	-	C	-	-	-	-	-	C	Y	C	C	C	C	C	C	-	C	C	C	C	C	C	C	C	-	C	Y
13	56789389	A	G	G	G	A	A	A	A	A	A	G	R	A	-	-	G	G	G	-	A	A	A	R	A	-	-	-	G	G	R	G	G	A	R	A	A	-	A	R	R	-	R	-	R	A	A	A	R
13	56789463	C	T	T	-	C	C	C	C	C	C	C	C	C	C	C	C	C	C	C	C	C	C	C	-	C	C	C	C	C	C	C	C	C	C	C	C	Y	-	C	C	C	C	C	C	C	-	C	Y
13	56789847	C	T	-	T	C	C	C	C	C	C	C	C	C	C	C	C	C	Y	C	C	C	C	C	C	C	C	C	C	C	-	C	C	C	-	C	C	Y	C	C	C	C	C	C	C	C	-	C	Y
13	56790073	A	-	G	G	A	A	A	A	A	A	A	A	A	A	A	A	A	A	A	A	A	A	A	A	A	A	A	A	A	R	A	A	A	-	A	A	A	A	A	A	A	A	A	A	A	-	A	R
13	56790374	T	G	G	G	T	T	T	T	T	T	T	T	T	T	T	T	T	T	T	T	T	T	T	T	T	T	T	T	T	K	T	T	T	T	T	T	K	T	T	T	T	T	T	T	T	T	K	K
13	56791483	G	T	T	T	G	G	G	-	-	-	-	-	-	-	-	-	-	-	-	-	-	-	-	-	-	-	-	-	-	-	-	-	-	-	-	-	-	-	-	-	-	-	-	-	-	-	-	-
13	56791609	A	C	C	-	A	A	A	A	A	A	A	A	A	A	A	A	A	A	A	A	A	A	A	A	A	A	A	-	A	M	A	A	A	A	A	A	-	A	A	A	A	A	A	-	A	-	A	A
13	56791838	C	T	T	T	C	C	C	C	C	C	C	C	C	C	C	C	C	C	C	C	C	C	C	C	C	C	C	C	C	Y	C	C	C	C	C	C	Y	C	C	C	C	C	C	C	C	C	C	-
13	56793525	C	T	T	T	C	C	C	C	C	C	C	C	C	C	C	C	C	C	C	C	C	C	C	C	C	C	C	C	C	Y	C	C	C	C	C	C	Y	C	C	C	C	C	C	-	C	C	C	C
13	56794170	G	A	A	A	G	G	G	G	G	G	G	G	G	G	G	G	G	G	G	G	G	G	G	-	G	G	G	G	G	R	G	-	G	G	G	G	R	G	G	G	-	G	G	G	G	G	G	R
13	56795819	C	C	C	C	T	T	T	C	C	C	C	C	C	C	C	C	C	C	C	C	C	Y	C	C	C	C	C	C	C	C	C	C	C	C	C	C	C	C	C	C	C	C	C	C	C	C	C	C
13	56796393	C	-	T	-	C	C	C	-	-	-	-	-	-	-	-	-	-	-	-	-	-	-	-	-	-	-	-	-	-	-	-	-	-	-	-	-	-	-	-	-	-	-	-	-	-	-	-	-
13	56796553	G	C	C	C	G	G	G	G	S	G	G	S	G	C	-	C	C	C	C	G	S	S	S	C	C	C	C	C	C	S	C	C	C	S	S	G	C	G	C	S	C	C	C	C	S	-	C	S
13	56797257	C	C	C	C	G	G	G	C	S	C	G	G	C	C	C	C	C	C	C	C	C	C	C	C	-	G	G	G	C	C	C	C	C	S	C	C	C	C	C	C	C	C	C	C	C	C	C	C
13	56797305	T	T	T	T	G	G	G	T	K	T	G	G	T	T	T	T	T	T	T	T	T	T	T	G	K	G	G	G	T	T	T	T	T	K	T	T	T	T	T	T	T	T	T	T	T	T	T	T
13	56797635	T	T	T	T	G	G	G	T	K	K	G	G	T	T	T	T	T	T	T	T	K	T	T	T	G	G	G	G	T	T	T	T	T	K	T	T	T	T	T	T	T	K	T	T	K	T	T	K
13	56799652	A	G	G	G	A	A	A	A	A	A	A	A	A	A	A	A	A	A	A	A	A	R	A	A	A	A	A	A	A	A	A	A	A	R	R	R	R	A	A	A	A	A	A	R	A	A	A	R
13	56803922	C	Y	Y	T	C	C	C	C	C	C	-	-	-	-	-	-	-	-	-	-	-	-	-	-	-	-	-	-	-	C	Y	Y	Y	C	Y	-	-	C	T	Y	T	Y	T	C	C	C	Y	Y
13	56804322	C	T	T	T	C	C	C	-	C	C	C	C	C	C	C	C	C	C	C	-	C	-	C	C	C	C	C	C	C	C	C	C	C	C	C	Y	Y	C	C	C	C	C	-	C	C	C	C	Y
13	56805486	G	T	T	T	G	G	G	G	G	G	G	G	G	G	G	G	G	G	G	G	G	G	G	G	G	G	G	G	G	G	G	G	G	G	G	G	G	G	G	G	G	G	G	G	G	G	G	G
13	56807456	T	C	C	C	T	T	T	-	T	Y	C	C	C	C	C	C	C	C	C	-	C	-	T	C	C	C	C	C	C	Y	C	C	C	C	C	C	C	T	C	-	C	C	C	Y	C	T	C	C
13	56808979	T	C	C	-	T	T	T	T	T	T	T	T	T	T	T	T	T	T	T	T	T	T	T	T	T	T	T	T	T	T	T	T	T	-	T	Y	Y	T	T	T	T	T	T	-	T	T	T	Y
13	56809355	G	A	A	A	-	G	G	G	G	R	A	A	A	A	A	A	A	A	A	R	A	R	G	A	A	A	A	A	A	R	A	A	A	A	A	A	A	G	A	R	A	A	A	R	R	G	A	A
13	56809547	G	A	A	A	-	G	G	G	R	R	A	A	A	A	A	A	A	A	A	R	A	-	G	A	A	A	A	A	A	A	A	A	A	A	A	A	A	G	A	R	A	A	-	R	R	-	A	A
13	56809701	C	-	-	Y	C	C	C	-	-	-	-	-	-	-	-	-	-	-	-	-	-	-	-	-	-	-	-	-	-	-	-	-	-	-	-	-	-	-	-	-	-	-	-	-	-	-	-	-
13	56809900	T	C	C	C	T	-	-	-	-	-	-	-	-	-	-	-	-	-	-	-	-	-	-	-	-	-	-	-	-	-	-	-	-	-	-	-	-	-	-	-	-	-	-	-	-	-	-	-
13	56813169	C	T	T	T	C	C	C	C	C	C	C	C	C	C	C	C	C	C	C	C	C	C	C	C	C	C	C	C	C	Y	C	C	C	-	C	C	Y	C	C	C	C	C	C	C	C	C	C	Y
13	56813694	G	A	A	A	G	G	G	G	G	G	G	G	G	G	G	-	G	G	G	G	G	G	G	G	G	G	G	G	G	G	G	G	G	-	G	R	R	G	G	G	G	G	G	G	G	G	G	R
13	56815942	C	C	C	C	T	-	-	-	-	-	-	-	-	-	-	-	-	-	-	-	-	-	-	-	-	-	-	-	-	-	-	-	-	-	-	-	-	-	-	-	-	-	-	-	-	-	-	-
13	56815976	G	G	G	G	T	T	T	G	K	K	K	K	G	T	T	-	T	T	T	G	K	-	G	G	G	G	G	G	T	G	K	T	K	-	T	G	K	G	T	K	T	-	T	G	K	G	K	G
13	56816794	G	T	T	T	G	G	G	G	G	G	K	K	G	G	G	-	G	G	G	G	G	G	G	T	T	T	T	T	G	K	G	G	G	T	G	-	K	G	G	G	G	G	G	G	G	G	G	-
13	56816853	T	C	C	C	T	T	T	T	T	T	Y	Y	T	T	T	T	T	T	T	T	T	T	T	T	C	C	C	C	T	Y	T	T	T	C	T	Y	Y	T	T	T	T	T	T	T	T	T	T	-
13	56817281	C	-	T	T	C	C	C	C	C	C	Y	Y	C	C	C	C	C	C	C	C	C	C	C	C	C	C	C	C	C	Y	C	C	C	Y	C	Y	Y	C	C	C	C	C	C	C	C	C	C	Y
13	56817284	G	-	T	T	G	G	G	G	G	G	K	K	G	G	G	G	G	G	G	G	G	G	G	G	G	G	G	G	G	K	G	G	G	K	G	K	K	G	G	G	G	G	G	G	G	G	G	K
13	56817300	C	-	G	G	C	C	C	C	C	C	S	S	C	C	C	C	C	C	C	C	C	C	C	C	G	G	G	G	C	S	C	C	C	S	C	S	S	C	C	C	C	C	C	C	C	C	C	S
13	56817513	A	-	G	-	A	-	A	A	A	A	R	R	A	A	A	A	A	A	A	A	A	A	A	G	G	G	G	G	A	R	A	A	A	-	-	-	R	A	-	-	-	A	A	A	A	A	-	R
13	56817810	C	T	T	T	C	C	C	C	C	C	Y	Y	C	C	C	C	C	C	C	C	C	-	C	C	C	C	C	C	C	Y	C	C	C	-	C	Y	Y	C	C	C	C	C	-	C	C	C	C	Y
13	56820055	C	T	T	T	C	C	C	Y	C	Y	T	T	T	T	T	T	T	T	T	C	Y	-	Y	T	T	T	T	T	T	C	Y	T	Y	Y	T	T	T	T	T	Y	T	T	T	Y	Y	T	Y	T
13	56820783	G	A	A	A	G	G	G	G	G	G	G	G	G	G	G	G	G	G	G	G	G	R	G	G	G	G	G	G	G	G	G	G	G	-	A	A	R	G	A	R	A	G	R	G	G	G	R	R
13	56821275	G	A	A	A	G	G	G	G	G	G	G	G	G	G	G	G	G	G	G	G	G	R	G	G	G	G	G	G	G	G	G	G	G	-	A	A	R	G	A	R	A	G	R	G	G	G	R	R
13	56821296	G	A	A	A	G	G	G	G	G	G	G	G	G	G	G	G	G	G	G	G	G	R	G	A	A	A	A	A	G	G	G	G	G	-	A	A	R	G	A	R	A	G	R	G	G	G	R	R
13	56821300	A	G	G	G	A	A	A	A	A	A	A	A	A	A	A	A	A	A	A	A	A	R	A	G	A	A	A	A	A	A	A	A	A	-	G	G	R	A	G	R	G	A	R	A	A	A	-	R
13	56821341	G	A	A	A	G	G	G	G	G	G	G	G	G	G	G	G	G	G	G	G	G	R	G	G	G	G	G	G	G	G	G	G	G	-	A	A	R	G	A	R	A	G	R	-	G	G	-	R
13	56821441	G	A	A	A	G	G	G	G	G	G	G	G	G	G	G	G	G	G	G	G	G	R	G	G	G	G	G	G	G	G	G	G	G	R	A	-	R	G	R	R	A	G	G	G	G	G	R	R
13	56821550	A	R	-	-	A	A	A	A	A	A	-	A	-	A	A	A	A	A	A	A	A	-	A	-	-	G	G	G	-	A	A	A	A	A	G	-	R	A	-	R	-	A	-	A	A	-	R	R
13	56821591	A	-	R	-	-	A	A	A	A	-	A	A	A	A	A	-	A	A	A	-	A	-	A	R	A	-	A	-	A	A	A	A	A	-	-	-	-	A	R	R	R	A	A	A	A	-	-	A
13	56821596	G	R	R	-	-	G	G	G	G	-	G	G	G	G	G	G	G	G	G	-	G	-	G	G	G	-	G	G	G	G	G	G	G	-	-	-	-	G	R	R	-	G	R	G	G	-	G	G
13	56821603	C	-	-	S	-	C	C	C	C	-	C	C	C	C	C	C	C	C	C	-	C	-	C	C	C	-	C	C	C	C	-	C	C	-	-	-	S	C	-	S	-	C	S	C	C	-	S	C
13	56821637	G	T	T	-	G	G	G	G	G	G	G	G	G	G	G	G	-	G	G	-	G	-	G	G	-	-	G	G	G	G	-	-	G	-	K	-	K	G	T	K	T	G	K	G	G	-	K	G
13	56821689	C	-	T	Y	C	C	C	C	C	C	C	-	-	C	C	-	-	-	C	-	-	-	-	-	-	-	-	C	C	C	C	C	C	-	T	T	Y	C	T	Y	-	C	-	C	C	C	Y	Y
13	56821696	A	R	G	-	A	A	A	-	A	A	-	-	-	-	-	-	-	-	A	-	-	-	-	-	-	-	-	-	A	A	A	A	A	-	G	G	-	A	G	R	-	A	-	A	A	A	R	R
13	56821708	A	R	G	-	A	A	A	A	A	A	-	-	-	-	-	-	-	-	-	-	-	-	-	-	-	-	-	-	A	A	A	A	A	-	G	G	-	A	G	R	-	A	-	A	A	A	R	R
13	56821738	G	-	A	A	G	G	G	G	G	G	-	G	-	-	-	-	G	G	-	-	-	-	-	G	G	-	G	-	G	G	G	G	G	-	A	A	-	G	A	G	-	G	-	G	G	G	R	R
13	56821843	T	-	-	C	T	T	T	T	T	T	T	T	T	T	T	T	T	T	T	-	T	Y	T	T	T	T	T	-	T	-	T	T	T	Y	C	C	Y	T	C	Y	C	T	T	T	T	T	Y	Y
13	56821899	A	M	-	C	A	A	A	A	A	A	A	A	A	A	A	A	A	A	A	-	A	-	A	C	C	-	C	-	-	A	-	A	A	M	-	-	A	A	C	M	C	A	M	A	A	A	M	-
13	56821967	G	-	R	-	G	G	G	G	G	G	G	G	G	G	G	G	G	G	G	-	G	G	G	G	G	G	G	G	G	G	G	G	G	R	-	-	G	G	-	R	R	G	R	G	G	G	G	R
13	56822855	C	G	G	G	C	C	C	C	C	C	C	C	C	C	C	C	C	C	C	C	S	S	C	C	C	C	C	C	C	C	C	C	C	S	G	G	S	C	G	S	G	C	S	C	C	C	S	S
13	56823093	G	C	C	C	G	G	G	G	G	G	G	G	G	G	G	G	G	G	G	G	S	S	G	G	G	G	G	G	G	G	G	G	G	S	C	C	S	G	C	S	C	G	S	G	-	G	-	-
13	56823378	G	A	A	A	G	G	G	G	G	G	G	G	G	G	G	G	G	G	G	G	R	G	G	G	R	G	G	G	G	G	G	G	G	R	A	A	R	G	A	R	-	G	-	G	G	G	R	G
13	56823564	G	A	A	A	G	G	G	G	G	G	G	G	G	G	G	G	G	G	G	G	R	G	G	G	G	G	G	G	G	G	G	G	G	R	A	A	R	G	A	G	A	G	R	G	G	G	R	R
13	56823921	T	C	C	C	T	T	T	T	T	T	T	T	T	-	-	-	-	-	-	T	Y	-	T	T	T	T	T	T	-	T	T	-	T	Y	C	-	-	T	C	Y	-	T	-	T	T	T	Y	Y
13	56824286	T	G	G	G	T	T	T	T	T	T	T	T	T	T	T	T	T	T	T	T	K	T	T	G	G	G	G	G	T	-	T	T	T	K	G	K	K	T	G	K	G	T	K	T	T	T	K	T
13	56824291	G	A	A	A	G	G	G	G	G	G	G	G	G	G	G	G	G	G	G	G	R	G	G	A	G	G	G	G	G	-	G	G	G	R	A	R	R	G	A	R	A	G	R	G	G	G	R	R
13	56824432	C	T	T	T	C	C	C	C	C	C	C	C	C	C	C	C	C	C	C	C	Y	C	C	C	C	C	C	C	C	C	-	C	-	C	T	T	Y	C	T	Y	T	C	T	C	C	C	Y	Y
13	56824840	G	A	A	A	G	G	G	G	G	R	G	G	G	A	A	A	A	A	A	G	G	G	G	G	A	A	A	A	A	R	R	A	R	G	-	-	A	G	-	-	-	R	-	G	G	G	G	R
13	56824843	T	Y	Y	Y	T	T	T	T	T	T	T	T	T	T	T	T	T	T	T	T	T	T	T	T	T	T	T	T	T	T	T	T	T	T	-	Y	T	T	-	-	-	T	-	T	T	T	T	T
13	56825269	G	-	-	-	A	A	A	G	R	G	G	G	G	-	-	-	-	-	-	-	G	-	G	-	A	A	A	A	A	-	G	-	G	-	-	-	-	R	-	-	-	G	-	G	G	G	G	G
13	56825271	T	-	-	-	T	T	T	T	T	T	T	T	T	-	K	-	-	-	-	T	T	-	T	-	T	T	T	T	-	-	T	-	T	-	-	-	-	T	-	-	-	T	-	T	T	T	-	T
13	56825737	T	C	C	C	T	T	T	T	T	T	T	T	T	T	T	T	T	T	T	T	Y	-	T	C	T	T	T	T	T	Y	T	T	T	Y	Y	Y	Y	T	Y	T	Y	T	Y	T	T	T	T	Y
13	56825749	C	T	T	T	C	C	C	C	C	C	C	C	C	C	C	C	C	C	C	C	Y	-	C	C	C	C	C	C	C	C	C	C	C	Y	Y	Y	Y	C	Y	C	Y	C	Y	C	C	C	C	Y
13	56826573	C	T	T	Y	C	C	C	C	C	C	C	C	C	C	C	C	C	C	C	C	C	C	C	C	C	C	C	C	C	C	C	C	C	-	C	Y	Y	C	C	C	C	C	C	C	C	C	C	Y
13	56829384	A	G	G	G	A	A	A	A	A	A	A	A	A	A	A	A	A	A	A	A	A	A	A	A	A	A	A	A	A	A	A	A	A	R	A	-	R	A	A	A	A	-	A	A	A	A	A	A
13	56829847	G	A	A	A	G	G	G	G	G	G	G	G	G	G	G	G	G	G	G	G	G	-	G	A	G	G	G	G	G	G	G	G	G	-	G	R	R	G	G	G	G	G	G	G	G	G	G	R
13	56829891	A	G	G	G	A	A	A	A	A	A	A	A	A	A	A	A	A	A	A	-	A	A	A	A	A	A	A	A	A	A	A	A	A	R	A	R	R	A	A	A	A	A	A	A	A	A	A	A
13	56831035	A	G	G	G	A	A	A	A	A	-	A	A	A	A	-	A	A	A	-	A	A	A	A	A	-	A	A	A	A	A	A	A	-	-	A	R	-	A	A	A	A	-	A	A	A	A	A	R
13	56831044	G	A	A	-	G	G	G	G	G	-	G	G	G	G	G	G	G	G	G	G	G	G	G	G	G	G	G	G	G	G	G	G	-	-	G	R	-	-	G	G	G	-	G	G	G	G	G	R
13	56831189	A	C	C	C	A	A	A	-	A	A	A	A	A	A	A	A	A	A	A	-	A	A	A	A	A	A	A	A	A	A	A	A	A	M	A	M	M	A	A	A	A	A	-	A	A	A	A	M
13	56831782	C	G	S	-	C	C	C	C	C	C	C	C	C	C	C	C	C	C	C	C	C	C	C	C	C	C	C	C	C	C	C	C	C	S	C	S	S	C	C	C	C	C	C	C	C	C	C	S
13	56832644	A	A	A	A	G	G	G	A	R	A	A	R	A	A	A	-	A	A	A	A	R	A	A	A	A	A	A	A	A	A	A	A	A	R	R	A	A	A	A	-	A	A	A	A	A	A	A	A
13	56832677	T	T	T	T	-	A	-	T	W	T	T	W	T	T	T	-	T	T	T	-	W	T	T	A	A	W	A	A	T	T	-	T	T	W	A	T	T	T	T	T	T	T	T	T	T	T	T	T
13	56832871	C	C	C	C	T	T	T	C	Y	C	C	Y	C	C	C	C	C	C	C	-	Y	-	C	C	-	C	C	-	C	C	C	C	C	Y	T	-	C	C	C	C	C	C	C	C	C	C	C	C
13	56832888	C	C	C	C	T	T	T	C	Y	C	C	Y	C	C	C	C	C	C	C	-	Y	-	C	C	-	C	C	C	C	C	C	C	C	Y	T	Y	C	C	C	C	C	C	C	C	C	C	C	C
13	56838579	C	C	C	C	G	G	G	C	S	S	G	G	G	G	G	-	G	G	G	-	S	G	S	G	G	G	G	G	G	S	S	G	S	G	G	G	G	S	S	C	S	G	S	S	S	C	S	G
13	56841245	G	G	G	G	C	C	C	G	S	-	C	S	C	C	C	C	C	C	C	C	C	C	S	C	C	C	C	C	C	S	S	C	S	C	S	C	C	S	C	S	C	C	C	S	S	G	S	C
13	56842935	A	A	A	A	T	T	T	A	W	A	A	A	A	A	A	A	A	A	A	A	A	-	A	A	A	A	A	A	A	A	A	A	A	A	A	A	A	A	A	A	A	A	A	A	W	A	A	W
13	56844629	C	C	C	C	T	T	T	C	Y	C	C	C	C	C	C	T	T	Y	T	C	C	C	C	C	C	C	C	C	-	C	C	Y	Y	C	C	C	-	C	C	C	C	C	Y	C	Y	C	C	C
13	56845089	G	G	G	G	A	A	A	G	R	G	G	G	G	G	G	G	G	G	G	G	G	G	G	G	G	G	G	G	G	G	G	G	G	G	G	G	G	G	G	G	G	G	G	G	R	G	G	R
13	56846958	A	A	A	A	T	T	T	-	-	-	-	-	-	-	-	-	-	-	-	-	-	-	-	-	-	-	-	-	-	-	-	-	-	-	-	-	-	-	-	-	-	-	-	-	-	-	-	-
13	56847703	G	G	G	G	A	A	A	-	R	-	A	R	G	G	G	A	A	R	A	R	G	R	G	A	A	A	A	A	A	G	R	A	R	A	R	A	A	R	R	G	R	G	R	G	R	G	R	A
13	56847894	G	R	R	-	-	G	-	-	-	-	-	-	-	-	-	-	-	-	-	-	-	-	-	-	-	-	-	-	-	-	-	-	-	-	-	-	-	-	-	-	-	-	-	-	-	-	-	-
13	56848507	G	G	G	G	-	A	A	G	R	G	G	G	G	G	G	G	G	G	-	G	G	G	G	G	-	-	-	-	G	G	G	G	G	G	G	G	G	G	G	G	G	G	G	G	R	G	G	R
13	56848510	A	A	A	A	-	G	G	A	R	A	A	A	A	A	A	A	A	A	-	A	A	A	A	A	-	-	-	-	A	A	A	A	A	A	A	A	A	A	A	A	A	A	A	A	R	A	A	R
13	56848558	A	A	A	A	-	G	G	A	R	A	A	A	A	A	A	A	A	A	A	A	A	A	A	G	-	G	G	G	A	A	A	A	A	A	A	A	A	A	A	A	A	A	A	A	R	-	A	R
13	56849967	A	A	A	A	G	G	G	A	R	R	G	G	G	G	G	G	G	G	G	G	G	G	R	G	G	G	G	G	G	R	R	G	G	G	G	G	G	R	G	R	-	G	G	R	R	A	R	G
13	56850324	T	T	T	T	A	A	A	T	W	W	A	A	A	A	A	T	T	W	T	A	A	A	W	A	A	-	A	A	T	W	T	T	T	A	A	A	W	W	A	W	A	A	W	W	W	T	W	A
13	56850372	A	G	-	G	A	A	A	-	-	-	-	-	-	-	-	-	-	-	-	-	-	-	-	-	-	-	-	-	-	-	-	-	-	-	-	-	-	-	-	-	-	-	-	-	-	-	-	-
13	56915134	G	A	-	-	G	G	G	R	-	A	-	-	-	-	-	-	-	-	-	-	-	-	-	-	-	-	-	-	A	-	-	-	-	R	-	-	-	-	G	G	-	-	R	R	-	-	-	-
13	56915251	A	G	G	G	A	A	A	R	R	-	-	-	-	-	-	-	-	-	-	-	-	-	-	-	-	-	-	-	G	A	R	-	-	G	R	R	R	R	A	A	-	-	R	R	A	R	A	-
[truncated: 62 more columns]

## Sheet: Supplementary Table 7
Chromosome	Position	Reference allele	Genotype of 1147 (MITFR/R or MITFR/r)	Genotype of 1633 (MITFR/R or MITFR/r)	Genotype of 1151 (MITFR/R or MITFR/r)	Genotype of 1130 (MITFr/r)	Genotype of 1160 (MITFr/r)	Genotype of 1815 (MITFr/r)	Genotype of WB1	Genotype of WB2	Genotype of WB3	Genotype of Sumatra1	Genotype of Sumatra2	Genotype of Japan	Genotype of Netherlands1	Genotype of Netherlands2	Genotype of NM1	Genotype of NM2	Genotype of France	Genotype of Switzerland	Genotype of SChina1	Genotype of SChina2	Genotype of NChina1	Genotype of NChina2	Genotype of Warthog	Genotype of Sbarbatus	Genotype of Scebifrons	Genotype of Scelebensis	Genotype of Sverrucosus	Genotype of T1-1	Genotype of T1-2	Genotype of T1-3	Genotype of T1-4	Genotype of T1-5	Genotype of T2-1	Genotype of T2-2	Genotype of T2-3	Genotype of T2-4	Genotype of T2-5	Genotype of T3-1	Genotype of T3-2	Genotype of T3-3	Genotype of T3-4	Genotype of T3-5	Genotype of T4-1	Genotype of T4-2	Genotype of T4-3	Genotype of T4-4	Genotype of T4-5
13	56176200	G	G	G	G	-	-	T	-	-	-	-	-	-	-	-	-	-	-	-	-	-	-	-	-	-	-	-	-	-	-	-	-	-	-	-	-	-	-	-	-	-	-	-	-	-	-	-	-
13	56401891	C	C	C	C	-	T	T	-	-	-	-	-	-	-	-	-	-	-	-	-	-	-	-	-	-	-	-	-	-	-	-	-	-	-	-	-	-	-	-	-	-	-	-	-	-	-	-	-
13	56407324	T	T	T	T	-	C	C	-	-	-	-	-	-	-	-	-	-	-	-	-	-	-	-	-	-	-	-	-	-	-	-	-	-	-	-	-	-	-	-	-	-	-	-	-	-	-	-	-
13	56736409	A	A	A	A	C	-	C	-	-	-	-	-	-	-	-	-	-	-	-	-	-	-	-	-	-	-	-	-	-	-	-	-	-	-	-	-	-	-	-	-	-	-	-	-	-	-	-	-
13	56739845	C	C	C	C	-	A	A	-	-	-	-	-	-	-	-	-	-	-	-	-	-	-	-	-	-	-	-	-	-	-	-	-	-	-	-	-	-	-	-	-	-	-	-	-	-	-	-	-
13	56749418	T	T	T	T	G	G	G	-	-	-	-	-	-	-	-	-	-	-	-	-	-	-	-	-	-	-	-	-	-	-	-	-	-	-	-	-	-	-	-	-	-	-	-	-	-	-	-	-
13	56757809	T	T	T	T	G	G	G	-	-	-	-	-	-	-	-	-	-	-	-	-	-	-	-	-	-	-	-	-	-	-	-	-	-	-	-	-	-	-	-	-	-	-	-	-	-	-	-	-
13	56783824	A	A	A	A	-	-	G	-	-	-	-	-	-	-	-	-	-	-	-	-	-	-	-	-	-	-	-	-	-	-	-	-	-	-	-	-	-	-	-	-	-	-	-	-	-	-	-	-
13	56787326	T	T	T	T	C	C	C	-	-	-	-	-	-	-	-	-	-	-	-	-	-	-	-	-	-	-	-	-	-	-	-	-	-	-	-	-	-	-	-	-	-	-	-	-	-	-	-	-
13	56788239	C	C	C	C	T	-	T	-	-	-	-	-	-	-	-	-	-	-	-	-	-	-	-	-	-	-	-	-	-	-	-	-	-	-	-	-	-	-	-	-	-	-	-	-	-	-	-	-
13	56790522	A	A	A	A	C	C	C	-	-	-	-	-	-	-	-	-	-	-	-	-	-	-	-	-	-	-	-	-	-	-	-	-	-	-	-	-	-	-	-	-	-	-	-	-	-	-	-	-
13	56824354	G	G	G	G	-	-	A	-	-	-	-	-	-	-	-	-	-	-	-	-	-	-	-	-	-	-	-	-	-	-	-	-	-	-	-	-	-	-	-	-	-	-	-	-	-	-	-	-
13	56831312	C	C	C	C	T	-	T	-	-	-	-	-	-	-	-	-	-	-	-	-	-	-	-	-	-	-	-	-	-	-	-	-	-	-	-	-	-	-	-	-	-	-	-	-	-	-	-	-
13	56838861	C	C	C	C	T	-	T	-	-	-	-	-	-	-	-	-	-	-	-	-	-	-	-	-	-	-	-	-	-	-	-	-	-	-	-	-	-	-	-	-	-	-	-	-	-	-	-	-
13	56850465	T	T	T	T	C	C	C	-	-	-	-	-	-	-	-	-	-	-	-	-	-	-	-	-	-	-	-	-	-	-	-	-	-	-	-	-	-	-	-	-	-	-	-	-	-	-	-	-
[truncated: 62 more columns]
