# Supplementary material for: A de novo silencer causes elimination of MITF-M expression and profound hearing loss in pigs
Source: BMC Biol. 2016 Jun 27;14:52. doi: 10.1186/s12915-016-0273-2 (PMC4922063; doi:10.1186/s12915-016-0273-2)
Supplement: Additional file 5: — Supporting data. 1 Data of ABR tests (pigs). 2 Data of EP. 3 Data of K+ concentration. 4 Data of Mitf exon fold change. 5 Data of reporter assay. 6 Data of ABR tests (mice). 7 Data of mouse Mitf qPCR (Ct). 8 Data of mouse Mitf qPCR (FC). (XLSX 27 kb) [file 12915_2016_273_MOESM5_ESM.xlsx]

## Sheet: 1 Data of ABR tests (pigs)
Phenotype		Normal (MITFR/R)						Albinos (MITFr/r)
Frequency		click	4KHz	8KHz	16KHz	20KHz	32KHz	click	4KHz	8KHz	16KHz	20KHz	32KHz
Animal 1	Left ear	45	35	35	30	30	35	120	120	120	100	100	90
	Right ear	40	40	35	30	35	40	120	120	120	100	100	90
Animal 2	Left ear	50	35	30	35	35	40	120	120	120	100	100	90
	Right ear	45	35	30	35	30	35	120	120	120	100	100	90
Animal 3	Left ear	40	40	35	30	30	35	120	120	120	100	100	90
	Right ear	45	35	30	35	35	40	120	120	120	100	100	90
Animal 4	Left ear	45	35	35	35	35	45	120	120	120	100	100	90
	Right ear	40	30	35	30	30	45	120	120	120	100	100	90
Animal 5	Left ear	40	30	30	30	35	35
	Right ear	40	35	30	35	35	35
Mean		43	35	32.5	32.5	33	38.5	120	120	120	100	100	90
Standard deviation		3.49603	3.33333	2.63523	2.63523	2.58199	4.11636	0	0	0	0	0	0

## Sheet: 2 Data of EP
Phenotype		Normal (MITFR/R)	Albinos (MITFr/r)
Animal 1	Left cochlea	80	2
	Right cochlea	75	1
Animal 2	Left cochlea	75	2
	Right cochlea	80	3
Animal 3	Left cochlea	76	2
	Right cochlea	79	2
Animal 4	Left cochlea	75	3
	Right cochlea	78	2
Animal 5	Left cochlea	80	1
	Right cochlea	75	1
Mean		77.3	1.9
Standard deviation		2.31181	0.737865

## Sheet: 3 Data of K+ concentration
Phenotype		Normal (MITFR/R)	Albinos (MITFr/r)
Animal 1	Left cochlea	150	5
	Right cochlea	151	4
Animal 2	Left cochlea	148	4
	Right cochlea	140	5
Animal 3	Left cochlea	150	6
	Right cochlea	140	6
Animal 4	Left cochlea	155	7
	Right cochlea	149	5
Animal 5	Left cochlea	138	4
	Right cochlea	150	5
Mean		147.1	5.1
Standard deviation		5.68526	0.994429

## Sheet: 4 Data of Mitf exon fold change
Exon No.	Chromsome	Start	End	MITFR/r Read Counts	MITFr/r Read Counts	log2fdc	Fold Change
Exon A	13	56308860	56309128	105	65	0.505696	1.41981
Exon C	13	56331500	56331638	0	0	-0.177831	0.884031
Exon H	13	56331750	56331884	0	0	-0.177831	0.884031
Exon D	13	56442742	56442867	3	3	-0.177831	0.884031
Exon B	13	56596329	56596581	100	65	0.435987	1.35284
Exon M	13	56475070	56475223	39	2	3.55914	11.7871
Exon 2	13	56473794	56474025	211	112	0.729911	1.65854
Exon X	13	56472777	56473485	71	41	0.599777	1.51548
Exon 3	13	56472661	56472747	122	91	0.241122	1.18191
Exon 4	13	56470135	56470234	142	103	0.281601	1.21554
Exon 5	13	56462126	56462238	179	129	0.291655	1.22404
Exon 6	13	56459058	56459116	88	44	0.80605	1.74842
Exon 7	13	56614704	56614780	77	46	0.552983	1.46712
Exon 8	13	56618274	56618423	142	87	0.522609	1.43655
Exon 9	13	56590669	56594255	3050	1950	0.467238	1.38246

## Sheet: 5 Data of reporter assay
Reporter construct		pGL3-Basic	pGL3-r-7.8D	pGL3-R-7.8k	pGL3-r-7.8k	pGL3-R-6.4k	pGL3-r-6.4k	pGL3-R-1.2k	pGL3-r-1.2k
Experiments 1	Cell well 1	4.34422	26.2731	28.75	7.19748	22.1961	34.1406	17.0403	10.9604
	Cell well 2	3.94671	31.2864	28.5845	8.14915	33.1319	32.8853	17.117	15.7937
	Cell well 3	4.21341	32.8891	28.5592	7.21229	29.2446	27.9397	16.238	15.964
	Cell well 4	4.93369	28.1782	27.9386	7.51959	39.0837	31.5227	15.0046	20.4543
	Mean	4.35951	29.6567	28.4581	7.51963	30.9141	31.6221	16.35	15.7931
	Standard deviation	0.417001	2.98548	0.356473	0.445172	7.08173	2.67762	0.981089	3.87773
Experiments2	Cell well 1	2.84649	27.8823	22.5302	3.84169	28.3662	28.3964	1.32718	1.16443
	Cell well 2	3.37739	28.0364	20.9585	3.5408	32.4343	28.5695	1.24458	1.07919
	Cell well 3	2.65729	28.6043	20.9414	3.58152	29.6283	29.5551	1.37526	1.30794
	Mean	2.96039	28.1743	21.4767	3.65467	30.143	28.8403	1.31567	1.18385
	Standard deviation	0.373317	0.380251	0.912388	0.16324	2.08227	0.625042	0.0660955	0.115609
Experiments 3	Cell well 1	5.20171	53.7871	47.6469	6.4852	68.9187	58.7426	52.9403	54.3889
	Cell well 2	4.83316	52.2247	40.4118	6.38167	61.9308	58.2976	60.2639	54.5009
	Cell well 3	5.29134	60.8229	49.8381	6.37326	61.1203	72.9998	47.0285	48.3608
	Mean	5.10874	55.6116	45.9656	6.41337	63.9899	63.3467	53.4109	52.4169
	Standard deviation	0.242825	4.58026	4.93293	0.0623425	4.28763	8.36281	6.63022	3.51306
Experiments 4	Cell well 1	15.5028	70.2835	79.5603	13.9586	96.7943	93.7818	70.6441	75.5042
	Cell well 2	12.1945	84.2228	53.9275	12.6937	117.276	107.244	77.2389	77.337
	Cell well 3	12.1618	79.7601	67.5201	12.2352	103.352	122.496	77.7389	95.3457
	Cell well 4	10.2129	85.2796	65.6766	12.2167	107.204	145.223	92.7272	81.1515
	Mean	12.518	79.8865	66.6711	12.7761	106.156	117.186	79.5873	82.3346
	Standard deviation	2.195	6.83428	10.4919	0.818659	8.56827	22.0668	9.33757	8.98738

## Sheet: 6 Data of ABR tests (mice)
Genotype		MITF+/+						MITFmi-ΔM/mi-ΔM
Frequency		click	4KHz	8KHz	16KHz	20KHz	32KHz	click	4KHz	8KHz	16KHz	20KHz	32KHz
Animal 1	Left ear	25	15	15	15	25	30	120	120	105	110	105	105
	Right ear	25	15	15	15	25	35	120	120	110	110	105	105
Animal 2	Left ear	20	15	15	20	20	30	105	105	110	105	110	105
	Right ear	20	20	20	20	20	35	105	105	110	105	110	105
Animal 3	Left ear	20	20	20	15	20	35	110	110	105	110	105	105
	Right ear	15	15	15	15	15	30	110	105	105	110	105	105
Animal 4	Left ear	15	15	15	20	15	30	105	105	110	105	110	105
	Right ear	20	20	20	20	20	35	100	100	110	110	110	105
Animal 5	Left ear	20	20	20	15	35	35	95	100	105	105	105	105
	Right ear	15	20	15	20	35	35	95	100	105	105	110	105
Animal 6	Left ear	20	15	20	20	20	30	95	105	110	110	110	105
	Right ear	20	20	20	15	15	30	95	105	105	110	105	105
Animal 7	Left ear	15	20	20	15	20	35
	Right ear	15	15	20	15	20	40
Mean		18.9286	17.5	17.8571	17.1429	21.7857	33.2143	104.583	106.667	107.5	107.917	107.5	105
Standard deviation		3.49647	2.59437	2.56776	2.56776	6.38723	3.16662	9.15978	6.85344	2.61116	2.57464	2.61116	0

## Sheet: 7 Data of mouse Mitf qPCR (Ct)
Genotype		MITF+/+					MITFmi-ΔM/mi-ΔM
Transcript		Mitf-a	Mitf-h	Mitf-j	Mitf-m	Beta-actin	Mitf-a	Mitf-h	Mitf-j	Mitf-m	Beta-actin
Animal 1	Technical replicate 1	33.9084	34.4194	33.2906	31.46	16.8907	34.5415	34.908	33.2265	Undetected	17.753
	Technical replicate 2	34.4733	34.186	33.2136	30.6054	16.9478	34.4696	34.6392	32.7183	Undetected	18.0227
	Technical replicate 3	33.8235	34.1932	33.4546	31.1808	16.8963	35.1309	34.202	32.9331	Undetected	17.6915
	Mean	34.0684	34.2662	33.3196	31.0821	16.9116	34.714	34.5831	32.9593	NA	17.8224
Animal 2	Technical replicate 1	34.1046	35.8973	32.9142	32.1945	17.5705	33.5447	34.189	33.3124	Undetected	17.0015
	Technical replicate 2	33.5264	35.6444	32.9704	32.5888	17.4396	34.2491	34.8696	32.8554	Undetected	17.3196
	Technical replicate 3	33.7114	35.7926	33.6539	32.2106	17.138	33.949	34.6589	32.8259	Undetected	17.1832
	Mean	33.7808	35.7781	33.1795	32.3313	17.3827	33.9143	34.5725	32.9979	NA	17.1681
Animal 3	Technical replicate 1	34.3786	33.9244	33.5872	32.9747	17.0991	34.5973	35.5836	33.3858	Undetected	18.0153
	Technical replicate 2	34.3649	33.9402	34.1781	32.5802	17.3671	33.717	35.6599	33.5237	Undetected	18.3944
	Technical replicate 3	34.032	33.8036	34.2125	32.7499	17.3921	34.5095	35.5904	33.4793	Undetected	17.961
	Mean	34.2585	33.8894	33.9926	32.7683	17.2861	34.2746	35.6113	33.4629	NA	18.1236
Mean		34.0359	34.6446	33.4972	32.0606	17.1935	34.301	34.9223	33.14	NA	17.7047
Standard deviation		0.240503	0.999584	0.434682	0.875094	0.248836	0.400501	0.596715	0.280276	NA	0.488503

## Sheet: 8 Data of mouse Mitf qPCR (FC)
Genotype	MITF+/+				MITFmi-ΔM/mi-ΔM
Transcript variant	Mitf-a	Mitf-h	Mitf-j	Mitf-m	Mitf-a	Mitf-h	Mitf-j	Mitf-m
Animal 1	0.783636	0.946561	0.898035	1.51059	0.941775	1.42867	2.16737	Undetected
Animal 2	1.32588	0.460084	1.37177	0.880876	1.04164	0.914445	1.34075	Undetected
Animal 3	0.89048	1.59336	0.73019	0.608535	1.57358	0.863141	1.88367	Undetected
Mean	1	1	1	1	1.18567	1.06875	1.79726	NA
Standard deviation	0.287236	0.568523	0.332724	0.462675	0.339638	0.312749	0.420026	NA
